# Supplementary material for: Crystal structure of 4-(3-carb­oxy­pro­pan­amido)-2-hy­droxy­benzoic acid mono­hydrate
Source: Acta Crystallogr Sect E Struct Rep Online. 2014 Nov 15;70(Pt 12):o1254–5. doi: 10.1107/S1600536814024581 (PMC4257440; doi:10.1107/S1600536814024581)
Supplement: Supplementary file 1 [file e-70-o1254-sup1.cif]

##############################################################################
#                                                                            #
# This CIF contains the data in a paper accepted for publication in          #
# Acta Crystallographica Section E. It conforms to the requirements of       #
# Notes for Authors for Acta Crystallographica Section E, and has been       #
# peer reviewed under the auspices of the IUCr Commission on Journals.       #
#                                                                            #
# Full details of the Crystallographic Information File format               #
# are given in the paper "The Crystallographic Information File (CIF):       #
# a New Standard Archive File for Crystallography" by S. R. Hall, F. H.      #
# Allen and I. D. Brown [Acta Cryst. (1991), A47, 655-685].                  #
#                                                                            #
# The current version of the core CIF dictionary is obtainable from          #
# ftp://ftp.iucr.org/pub/cif_core.dic.                                       #
#                                                                            #
# Software is freely available for graphical display of the structure(s)     #
# in this CIF. For information consult the CIF software page                 #
# http://www.iucr.org/resources/cif/software.                                #
#                                                                            #
# This file may be used for bona fide research purposes within the           #
# scientific community so long as proper attribution is given to the journal # 
# article from which it was obtained.                                        #
#                                                                            #
##############################################################################
data_global
_audit_creation_method     ?
_journal_date_recd_electronic     2014-11-04
_journal_date_accepted     2014-11-09
_journal_name_full     'Acta Crystallographica, Section E'
_journal_year     2014
_journal_volume     70
_journal_issue     12
_journal_page_first     o1254
_journal_page_last     o1255
_journal_paper_category     HO
_journal_paper_doi     10.1107/S1600536814024581
_journal_coeditor_code     HB7310
_publ_contact_author
;
Muhammad Nawaz Tahir
University of Sargodha
Department of Physics
Sargodha
Pakistan
;
_publ_contact_author_email     'dmntahir_uos@yahoo.com'
_publ_contact_author_fax     '0092 48 32 22 121'
_publ_contact_author_phone     '0092 48 92 30 914'
_publ_section_title
;
Crystal structure of 4-(3-carboxypropanamido)-2-hydroxybenzoic acid
monohydrate
;
loop_
    _publ_author_name
    _publ_author_footnote
    _publ_author_address
    'Tahir, Muhammad Nawaz' .
;
Department of Physics
University of Sargodha
Sargodha
Punjab
Pakistan
;
    'Muhammad Naeem Ahmed' .
;
Department of Chemistry
The University of Azad Jammu and Kashmir
Muzaffarabad 13100,
Pakistan
;
    'Arshad Farooq Butt' .
;
Department of Chemistry
Mirpur University of Science and Technology
Mirpur
Azad Jammu and Kashmir
Pakistan
;
    'Shad, Hazoor Ahmad' .
;
Department of Chemistry
University of Sargodha
Sargodha
Pakistan
;
data_I
_database_code_depnum_ccdc_archive 'CCDC 1033346'
_audit_creation_method     SHELXL-97
_chemical_name_systematic
;
4-(3-Carboxypropanamido)--2-hydroxybenzoic acid monohydrate
;
_chemical_name_common     ?
_chemical_formula_moiety     'C11 H11 N O6, H2 O'
_chemical_formula_sum     'C11 H13 N O7'
_chemical_formula_iupac     'C11 H11 N O6, H2 O'
_chemical_formula_weight     271.22
_shelx_space_group_comment
;
The symmetry employed for this shelxl refinement is uniquely defined
by the following loop, which should always be used as a source of
symmetry information in preference to the above space-group names.
They are only intended as comments.
;
_space_group_crystal_system     monoclinic
_space_group_name_H-M_alt     'C 2/c'
_space_group_name_Hall     '-C 2yc'
loop_
    _space_group_symop_operation_xyz
    'x, y, z'
    '-x, y, -z+1/2'
    'x+1/2, y+1/2, z'
    '-x+1/2, y+1/2, -z+1/2'
    '-x, -y, -z'
    'x, -y, z-1/2'
    '-x+1/2, -y+1/2, -z'
    'x+1/2, -y+1/2, z-1/2'
_cell_length_a     25.2516(19)
_cell_length_b     8.4656(5)
_cell_length_c     12.4732(10)
_cell_angle_alpha     90
_cell_angle_beta     117.446(3)
_cell_angle_gamma     90
_cell_volume     2366.3(3)
_cell_formula_units_Z     8
_cell_measurement_reflns_used     1738
_cell_measurement_theta_min     2.572
_cell_measurement_theta_max     27.00
_cell_measurement_temperature     296(2)
_exptl_crystal_description     plate
_exptl_crystal_colour     colourless
_exptl_crystal_size_max     0.28
_exptl_crystal_size_mid     0.24
_exptl_crystal_size_min     0.16
_exptl_crystal_density_diffrn     1.523
_exptl_crystal_density_meas     ?
_exptl_crystal_density_method     'not measured'
_exptl_crystal_F_000     1136
_exptl_absorpt_coefficient_mu     0.129
_exptl_absorpt_correction_type     multi-scan
_exptl_absorpt_process_details
;
(SADABS; Bruker, 2005)
;
_exptl_absorpt_correction_T_min     0.964
_exptl_absorpt_correction_T_max     0.983
_exptl_special_details
;
;
_diffrn_ambient_temperature     296(2)
_diffrn_radiation_type     MoK\a
_diffrn_radiation_wavelength     0.71073
_diffrn_radiation_source     'fine-focus sealed tube'
_diffrn_radiation_monochromator     graphite
_diffrn_measurement_device_type     'Bruker Kappa APEXII CCD'
_diffrn_measurement_method     \w
_diffrn_detector_area_resol_mean     7.80
_diffrn_reflns_number     9402
_diffrn_reflns_av_R_equivalents     0.0383
_diffrn_reflns_theta_min     2.572
_diffrn_reflns_theta_max     27.00
_diffrn_reflns_theta_full     27.00
_diffrn_measured_fraction_theta_max     0.993
_diffrn_measured_fraction_theta_full     0.993
_diffrn_reflns_limit_h_min     -32
_diffrn_reflns_limit_h_max     32
_diffrn_reflns_limit_k_min     -10
_diffrn_reflns_limit_k_max     10
_diffrn_reflns_limit_l_min     -15
_diffrn_reflns_limit_l_max     15
_diffrn_standards_number     0
_diffrn_standards_interval_count     ?
_diffrn_standards_interval_time     ?
_diffrn_standards_decay_%     ?
_refine_special_details
;
Refinement of <i>F</i>^2^ against ALL reflections. The weighted <i>R</i>-factor
<i>wR</i> and goodness of fit <i>S</i> are based on <i>F</i>^2^, conventional
<i>R</i>-factors <i>R</i> are based on <i>F</i>, with <i>F</i> set to zero for
negative <i>F</i>^2^. The threshold expression of <i>F</i>^2^ >
\s(<i>F</i>^2^) is used only for calculating <i>R</i>-factors(gt) <i>etc</i>.
and is not relevant to the choice of reflections for refinement.
<i>R</i>-factors based on <i>F</i>^2^ are statistically about twice as large
as those based on <i>F</i>, and <i>R</i>-factors based on ALL data will be
even larger.
;
_reflns_number_total     2556
_reflns_number_gt     1738
_reflns_threshold_expression     I>2\s(I)
_refine_ls_structure_factor_coef     Fsqd
_refine_ls_matrix_type     full
_refine_ls_R_factor_all     0.0762
_refine_ls_R_factor_gt     0.0466
_refine_ls_wR_factor_gt     0.1065
_refine_ls_wR_factor_ref     0.1218
_refine_ls_goodness_of_fit_ref     1.022
_refine_ls_restrained_S_all     1.022
_refine_ls_number_reflns     2556
_refine_ls_number_parameters     181
_refine_ls_number_restraints     0
_refine_ls_hydrogen_treatment     mixed
_refine_ls_weighting_scheme     calc
_refine_ls_weighting_details
         'calc w=1/[\s^2^(Fo^2^)+(0.0545P)^2^+0.9039P] where P=(Fo^2^+2Fc^2^)/3'
_atom_sites_solution_hydrogens     geom
_atom_sites_solution_primary     direct
_atom_sites_solution_secondary     difmap
_refine_ls_shift/su_max     0.000
_refine_ls_shift/su_mean     0.000
_refine_diff_density_max     0.246
_refine_diff_density_min     -0.219
loop_
    _atom_type_symbol
    _atom_type_description
    _atom_type_scat_dispersion_real
    _atom_type_scat_dispersion_imag
    _atom_type_scat_source
    'C' 'C' 0.0033 0.0016
                         'International Tables Vol C Tables 4.2.6.8 and 6.1.1.4'
    'H' 'H' 0.0000 0.0000
                         'International Tables Vol C Tables 4.2.6.8 and 6.1.1.4'
    'N' 'N' 0.0061 0.0033
                         'International Tables Vol C Tables 4.2.6.8 and 6.1.1.4'
    'O' 'O' 0.0106 0.0060
                         'International Tables Vol C Tables 4.2.6.8 and 6.1.1.4'
_computing_data_collection
;
APEX2 (Bruker, 2007)
;
_computing_cell_refinement
;
SAINT (Bruker, 2007)
;
_computing_data_reduction
;
SAINT (Bruker, 2007)
;
_computing_structure_solution
;
SHELXS97 (Sheldrick, 2008)
;
_computing_structure_refinement
;
SHELXL97 (Sheldrick, 2008)
;
_computing_molecular_graphics
;
ORTEP-3 for Windows (Farrugia, 2012) and PLATON (Spek, 2009)
;
_computing_publication_material
;
WinGX (Farrugia, 2012) and PLATON (Spek, 2009)
;
loop_
    _atom_site_type_symbol
    _atom_site_label
    _atom_site_fract_x
    _atom_site_fract_y
    _atom_site_fract_z
    _atom_site_U_iso_or_equiv
    _atom_site_adp_type
    _atom_site_calc_flag
    _atom_site_occupancy
    _atom_site_disorder_assembly
    _atom_site_disorder_group
    O O1 0.45356(6) -0.2827(2) 0.78347(15) 0.0561(5) Uani d 1 . .
    H H1 0.4765 -0.3404 0.8379 0.084 Uiso calc 1 . .
    O O2 0.39232(6) -0.35291(17) 0.85809(13) 0.0452(4) Uani d 1 . .
    O O3 0.28556(6) -0.22986(16) 0.76254(12) 0.0378(4) Uani d 1 . .
    H H3 0.3133 -0.2845 0.8098 0.057 Uiso calc 1 . .
    O O4 0.14489(7) 0.0630(2) 0.42736(15) 0.0607(5) Uani d 1 . .
    O O5 -0.01362(6) 0.3599(2) 0.08989(17) 0.0658(6) Uani d 1 . .
    H H5 -0.0287 0.4249 0.0352 0.099 Uiso calc 1 . .
    O O6 0.06897(6) 0.43838(18) 0.08601(14) 0.0494(4) Uani d 1 . .
    N N1 0.22758(6) 0.07905(19) 0.40306(14) 0.0340(4) Uani d 1 . .
    H H1A 0.2411 0.1192 0.3571 0.041 Uiso calc 1 . .
    C C1 0.40152(9) -0.2813(2) 0.78284(18) 0.0347(5) Uani d 1 . .
    C C2 0.35583(8) -0.1892(2) 0.68505(17) 0.0301(4) Uani d 1 . .
    C C3 0.29976(8) -0.1667(2) 0.67907(16) 0.0281(4) Uani d 1 . .
    C C4 0.25635(8) -0.0780(2) 0.58744(16) 0.0292(4) Uani d 1 . .
    H H4 0.2194 -0.0624 0.5852 0.035 Uiso calc 1 . .
    C C5 0.26845(8) -0.0126(2) 0.49906(17) 0.0288(4) Uani d 1 . .
    C C6 0.32402(9) -0.0373(2) 0.50317(19) 0.0378(5) Uani d 1 . .
    H H6 0.3320 0.0051 0.4433 0.045 Uiso calc 1 . .
    C C7 0.36652(9) -0.1230(2) 0.59436(19) 0.0383(5) Uani d 1 . .
    H H7 0.4035 -0.1379 0.5964 0.046 Uiso calc 1 . .
    C C8 0.17030(9) 0.1135(2) 0.37201(19) 0.0364(5) Uani d 1 . .
    C C9 0.13998(9) 0.2187(2) 0.26307(18) 0.0381(5) Uani d 1 . .
    H H9A 0.1433 0.1717 0.1955 0.046 Uiso calc 1 . .
    H H9B 0.1600 0.3203 0.2800 0.046 Uiso calc 1 . .
    C C10 0.07507(9) 0.2429(2) 0.22904(19) 0.0412(5) Uani d 1 . .
    H H10A 0.0548 0.1417 0.2065 0.049 Uiso calc 1 . .
    H H10B 0.0720 0.2808 0.2993 0.049 Uiso calc 1 . .
    C C11 0.04396(9) 0.3559(2) 0.12818(18) 0.0367(5) Uani d 1 . .
    O O7 0.54172(8) -0.4497(2) 0.94112(17) 0.0565(5) Uani d 1 . .
    H H7A 0.5638(13) -0.464(3) 0.914(3) 0.085 Uiso d 1 . .
    H H7B 0.5480(14) -0.501(4) 0.991(3) 0.085 Uiso d 1 . .
loop_
    _atom_site_aniso_label
    _atom_site_aniso_U_11
    _atom_site_aniso_U_22
    _atom_site_aniso_U_33
    _atom_site_aniso_U_12
    _atom_site_aniso_U_13
    _atom_site_aniso_U_23
    O1 0.0331(8) 0.0803(12) 0.0558(11) 0.0224(8) 0.0212(8) 0.0336(9)
    O2 0.0410(9) 0.0564(9) 0.0380(9) 0.0118(7) 0.0181(7) 0.0180(7)
    O3 0.0376(8) 0.0478(8) 0.0336(8) 0.0106(7) 0.0213(7) 0.0120(6)
    O4 0.0362(9) 0.0880(12) 0.0641(11) 0.0175(8) 0.0284(8) 0.0389(10)
    O5 0.0295(9) 0.0899(14) 0.0719(13) 0.0136(8) 0.0181(9) 0.0463(10)
    O6 0.0346(8) 0.0602(10) 0.0530(10) 0.0090(7) 0.0199(8) 0.0229(8)
    N1 0.0254(9) 0.0424(9) 0.0339(10) 0.0059(7) 0.0133(8) 0.0122(8)
    C1 0.0309(11) 0.0383(11) 0.0343(11) 0.0058(9) 0.0147(9) 0.0034(9)
    C2 0.0281(10) 0.0325(10) 0.0283(10) 0.0038(8) 0.0118(8) 0.0032(8)
    C3 0.0316(10) 0.0289(9) 0.0257(10) -0.0002(8) 0.0148(8) -0.0014(8)
    C4 0.0235(10) 0.0335(10) 0.0313(11) 0.0024(8) 0.0133(9) -0.0013(8)
    C5 0.0255(10) 0.0290(10) 0.0294(10) 0.0022(8) 0.0105(8) 0.0018(8)
    C6 0.0328(11) 0.0473(12) 0.0385(12) 0.0067(9) 0.0207(10) 0.0135(10)
    C7 0.0295(11) 0.0479(12) 0.0421(12) 0.0088(9) 0.0203(10) 0.0128(10)
    C8 0.0335(11) 0.0388(11) 0.0385(12) 0.0020(9) 0.0180(10) 0.0058(9)
    C9 0.0335(11) 0.0411(11) 0.0379(12) 0.0055(9) 0.0149(10) 0.0085(9)
    C10 0.0325(11) 0.0482(13) 0.0416(12) 0.0067(10) 0.0159(10) 0.0106(10)
    C11 0.0295(11) 0.0424(12) 0.0371(12) 0.0045(9) 0.0143(10) 0.0039(9)
    O7 0.0420(10) 0.0775(13) 0.0557(11) 0.0260(9) 0.0273(9) 0.0329(9)
_geom_special_details
;
All e.s.d.'s (except the e.s.d. in the dihedral angle between two l.s. planes)
are estimated using the full covariance matrix. The cell e.s.d.'s are taken
into account individually in the estimation of e.s.d.'s in distances, angles
and torsion angles; correlations between e.s.d.'s in cell parameters are only
used when they are defined by crystal symmetry. An approximate (isotropic)
treatment of cell e.s.d.'s is used for estimating e.s.d.'s involving l.s.
planes.
;
loop_
    _geom_bond_atom_site_label_1
    _geom_bond_atom_site_label_2
    _geom_bond_site_symmetry_2
    _geom_bond_distance
    _geom_bond_publ_flag
    O1 C1 . 1.310(2) ?
    O1 H1 . 0.8200 ?
    O2 C1 . 1.226(2) ?
    O3 C3 . 1.357(2) ?
    O3 H3 . 0.8200 ?
    O4 C8 . 1.217(2) ?
    O5 C11 . 1.305(2) ?
    O5 H5 . 0.8200 ?
    O6 C11 . 1.212(2) ?
    N1 C8 . 1.346(2) ?
    N1 C5 . 1.400(2) ?
    N1 H1A . 0.8600 ?
    C1 C2 . 1.459(3) ?
    C2 C7 . 1.396(3) ?
    C2 C3 . 1.396(3) ?
    C3 C4 . 1.385(3) ?
    C4 C5 . 1.388(3) ?
    C4 H4 . 0.9300 ?
    C5 C6 . 1.396(3) ?
    C6 C7 . 1.359(3) ?
    C6 H6 . 0.9300 ?
    C7 H7 . 0.9300 ?
    C8 C9 . 1.505(3) ?
    C9 C10 . 1.506(3) ?
    C9 H9A . 0.9700 ?
    C9 H9B . 0.9700 ?
    C10 C11 . 1.485(3) ?
    C10 H10A . 0.9700 ?
    C10 H10B . 0.9700 ?
    O7 H7A . 0.78(3) ?
    O7 H7B . 0.72(3) ?
loop_
    _geom_angle_atom_site_label_1
    _geom_angle_atom_site_label_2
    _geom_angle_atom_site_label_3
    _geom_angle_site_symmetry_1
    _geom_angle_site_symmetry_3
    _geom_angle
    _geom_angle_publ_flag
    C1 O1 H1 . . 109.5 ?
    C3 O3 H3 . . 109.5 ?
    C11 O5 H5 . . 109.5 ?
    C8 N1 C5 . . 129.57(16) ?
    C8 N1 H1A . . 115.2 ?
    C5 N1 H1A . . 115.2 ?
    O2 C1 O1 . . 122.28(18) ?
    O2 C1 C2 . . 123.24(18) ?
    O1 C1 C2 . . 114.48(17) ?
    C7 C2 C3 . . 118.18(17) ?
    C7 C2 C1 . . 121.20(17) ?
    C3 C2 C1 . . 120.62(17) ?
    O3 C3 C4 . . 117.26(16) ?
    O3 C3 C2 . . 121.68(16) ?
    C4 C3 C2 . . 121.05(16) ?
    C3 C4 C5 . . 119.45(17) ?
    C3 C4 H4 . . 120.3 ?
    C5 C4 H4 . . 120.3 ?
    C4 C5 C6 . . 119.77(17) ?
    C4 C5 N1 . . 123.71(16) ?
    C6 C5 N1 . . 116.52(17) ?
    C7 C6 C5 . . 120.22(18) ?
    C7 C6 H6 . . 119.9 ?
    C5 C6 H6 . . 119.9 ?
    C6 C7 C2 . . 121.31(18) ?
    C6 C7 H7 . . 119.3 ?
    C2 C7 H7 . . 119.3 ?
    O4 C8 N1 . . 122.57(19) ?
    O4 C8 C9 . . 122.59(18) ?
    N1 C8 C9 . . 114.84(17) ?
    C8 C9 C10 . . 111.69(17) ?
    C8 C9 H9A . . 109.3 ?
    C10 C9 H9A . . 109.3 ?
    C8 C9 H9B . . 109.3 ?
    C10 C9 H9B . . 109.3 ?
    H9A C9 H9B . . 107.9 ?
    C11 C10 C9 . . 114.12(17) ?
    C11 C10 H10A . . 108.7 ?
    C9 C10 H10A . . 108.7 ?
    C11 C10 H10B . . 108.7 ?
    C9 C10 H10B . . 108.7 ?
    H10A C10 H10B . . 107.6 ?
    O6 C11 O5 . . 122.79(19) ?
    O6 C11 C10 . . 124.11(18) ?
    O5 C11 C10 . . 113.09(18) ?
    H7A O7 H7B . . 111(3) ?
loop_
    _geom_torsion_atom_site_label_1
    _geom_torsion_atom_site_label_2
    _geom_torsion_atom_site_label_3
    _geom_torsion_atom_site_label_4
    _geom_torsion_site_symmetry_1
    _geom_torsion_site_symmetry_2
    _geom_torsion_site_symmetry_3
    _geom_torsion_site_symmetry_4
    _geom_torsion
    _geom_torsion_publ_flag
    O2 C1 C2 C7 . . . . -173.4(2) ?
    O1 C1 C2 C7 . . . . 6.1(3) ?
    O2 C1 C2 C3 . . . . 5.8(3) ?
    O1 C1 C2 C3 . . . . -174.74(18) ?
    C7 C2 C3 O3 . . . . 178.72(17) ?
    C1 C2 C3 O3 . . . . -0.5(3) ?
    C7 C2 C3 C4 . . . . -1.6(3) ?
    C1 C2 C3 C4 . . . . 179.23(17) ?
    O3 C3 C4 C5 . . . . -179.20(16) ?
    C2 C3 C4 C5 . . . . 1.1(3) ?
    C3 C4 C5 C6 . . . . 0.2(3) ?
    C3 C4 C5 N1 . . . . -179.88(17) ?
    C8 N1 C5 C4 . . . . -4.6(3) ?
    C8 N1 C5 C6 . . . . 175.30(19) ?
    C4 C5 C6 C7 . . . . -1.0(3) ?
    N1 C5 C6 C7 . . . . 179.09(18) ?
    C5 C6 C7 C2 . . . . 0.5(3) ?
    C3 C2 C7 C6 . . . . 0.8(3) ?
    C1 C2 C7 C6 . . . . 180.0(2) ?
    C5 N1 C8 O4 . . . . -1.2(4) ?
    C5 N1 C8 C9 . . . . 179.15(18) ?
    O4 C8 C9 C10 . . . . -3.5(3) ?
    N1 C8 C9 C10 . . . . 176.14(17) ?
    C8 C9 C10 C11 . . . . 175.35(17) ?
    C9 C10 C11 O6 . . . . -9.3(3) ?
    C9 C10 C11 O5 . . . . 171.72(19) ?
loop_
    _geom_hbond_atom_site_label_D
    _geom_hbond_atom_site_label_H
    _geom_hbond_atom_site_label_A
    _geom_hbond_site_symmetry_A
    _geom_hbond_distance_DH
    _geom_hbond_distance_HA
    _geom_hbond_distance_DA
    _geom_hbond_angle_DHA
    O1 H1 O7 . 0.82 1.81 2.605(2) 163
    O3 H3 O2 . 0.82 1.89 2.6099(19) 146
    O5 H5 O6 5_565 0.82 1.80 2.618(2) 174
    N1 H1A O3 6 0.86 2.18 3.035(2) 173
    C10 H10B O5 2 0.97 2.53 3.424(3) 153
    O7 H7A O4 8_546 0.78(3) 2.15(3) 2.854(2) 151(3)
    O7 H7B O2 5_647 0.72(3) 2.17(3) 2.827(2) 152(3)
_shelx_res_file
;
TITL SUC4ASA_0m in C2/c COLORLESS PLATE
CELL 0.71073 25.2516 8.4656 12.4732 90.000 117.446 90.000
ZERR 8.00 0.0019 0.0005 0.0010 0.000 0.003 0.000
LATT 7
SYMM -x, y, -z+1/2
SFAC C  H  N  O
UNIT 88  104  8   56
OMIT -3 54
L.S. 40
ACTA
BOND $H
HTAB
CONF
LIST 4
FMAP 2
PLAN 8
TEMP 23.000
SIZE 0.28 0.24 0.16
MPLA 11 C1 C2 C3 C4 C5 C6 C7 O1 O2 O3 N1
MPLA 4 C8 C9 C10 O4
MPLA 3 C11 O5 O6
MPLA 7 C2 C3 C4 C5 C6 C7
HTAB O1 O7
HTAB O3 O2
EQIV $1 -x, -y+1, -z
HTAB O5 O6_$1
EQIV $2 x, -y, z-1/2
HTAB N1 O3_$2
HTAB C4 O4
EQIV $3 -x, y, -z+1/2
HTAB C10 O5_$3
EQIV $4 x+1/2, -y-1/2, z+1/2
HTAB O7 O4_$4
EQIV $5 -x+1, -y-1, -z+2
HTAB O7 O2_$5
WGHT    0.054500    0.903900
FVAR       0.08826
O1    4    0.453560   -0.282697    0.783468    11.00000    0.03313    0.08028 =
         0.05577    0.03357    0.02125    0.02237
AFIX 147
H1    2    0.476471   -0.340436    0.837890    11.00000   -1.50000
AFIX   0
O2    4    0.392322   -0.352906    0.858089    11.00000    0.04101    0.05644 =
         0.03798    0.01798    0.01810    0.01176
O3    4    0.285561   -0.229860    0.762538    11.00000    0.03764    0.04776 =
         0.03361    0.01196    0.02131    0.01062
AFIX 147
H3    2    0.313323   -0.284542    0.809814    11.00000   -1.50000
AFIX   0
O4    4    0.144886    0.062975    0.427363    11.00000    0.03617    0.08799 =
         0.06411    0.03893    0.02839    0.01755
O5    4   -0.013621    0.359944    0.089890    11.00000    0.02946    0.08994 =
         0.07189    0.04634    0.01808    0.01364
AFIX 147
H5    2   -0.028679    0.424876    0.035246    11.00000   -1.50000
AFIX   0
O6    4    0.068972    0.438378    0.086005    11.00000    0.03456    0.06022 =
         0.05299    0.02287    0.01990    0.00899
N1    3    0.227575    0.079045    0.403055    11.00000    0.02540    0.04236 =
         0.03385    0.01224    0.01325    0.00592
AFIX  43
H1A   2    0.241079    0.119185    0.357149    11.00000   -1.20000
AFIX   0
C1    1    0.401524   -0.281282    0.782835    11.00000    0.03093    0.03835 =
         0.03428    0.00345    0.01465    0.00580
C2    1    0.355830   -0.189205    0.685054    11.00000    0.02811    0.03249 =
         0.02831    0.00321    0.01178    0.00378
C3    1    0.299765   -0.166714    0.679066    11.00000    0.03161    0.02888 =
         0.02570   -0.00139    0.01480   -0.00016
C4    1    0.256348   -0.077984    0.587444    11.00000    0.02347    0.03354 =
         0.03131   -0.00132    0.01327    0.00239
AFIX  43
H4    2    0.219385   -0.062361    0.585154    11.00000   -1.20000
AFIX   0
C5    1    0.268446   -0.012561    0.499063    11.00000    0.02551    0.02898 =
         0.02945    0.00178    0.01048    0.00220
C6    1    0.324023   -0.037287    0.503168    11.00000    0.03277    0.04725 =
         0.03848    0.01355    0.02067    0.00667
AFIX  43
H6    2    0.331986    0.005065    0.443306    11.00000   -1.20000
AFIX   0
C7    1    0.366521   -0.123047    0.594362    11.00000    0.02948    0.04788 =
         0.04207    0.01283    0.02029    0.00880
AFIX  43
H7    2    0.403456   -0.137937    0.596366    11.00000   -1.20000
AFIX   0
C8    1    0.170299    0.113548    0.372011    11.00000    0.03353    0.03878 =
         0.03847    0.00582    0.01798    0.00201
C9    1    0.139981    0.218676    0.263066    11.00000    0.03355    0.04109 =
         0.03792    0.00846    0.01488    0.00548
AFIX  23
H9A   2    0.143325    0.171709    0.195507    11.00000   -1.20000
H9B   2    0.159974    0.320273    0.280040    11.00000   -1.20000
AFIX   0
C10   1    0.075066    0.242891    0.229038    11.00000    0.03249    0.04818 =
         0.04158    0.01061    0.01591    0.00669
AFIX  23
H10A  2    0.054833    0.141741    0.206498    11.00000   -1.20000
H10B  2    0.071970    0.280799    0.299325    11.00000   -1.20000
AFIX   0
C11   1    0.043956    0.355911    0.128184    11.00000    0.02952    0.04239 =
         0.03707    0.00387    0.01428    0.00446
O7    4    0.541723   -0.449734    0.941115    11.00000    0.04196    0.07749 =
         0.05573    0.03294    0.02729    0.02601
H7A   2    0.563826   -0.463830    0.914299    11.00000   -1.50000
H7B   2    0.548005   -0.501307    0.991259    11.00000   -1.50000
HKLF 4 1 1 0 0 0 1 0 0 0 1
REM  SUC4ASA_0m in C2/c COLORLESS PLATE
REM R1 =  0.0466 for    1738 Fo > 4sig(Fo)  and  0.0762 for all    2556 data
REM    181 parameters refined using      0 restraints
END
WGHT      0.0547      0.8311
REM Instructions for potential hydrogen bonds
HTAB O1 O7
HTAB O3 O2
HTAB O5 O6_$1
HTAB N1 O3_$2
HTAB C4 O4
HTAB C10 O5_$3
HTAB O7 O4_$4
HTAB O7 O2_$5
REM Highest difference peak  0.246,  deepest hole -0.219,  1-sigma level  0.045
Q1    1   0.3240 -0.2139  0.6619  11.00000  0.05    0.25
Q2    1   0.3718 -0.2399  0.7143  11.00000  0.05    0.21
Q3    1   0.3400 -0.1501  0.7040  11.00000  0.05    0.21
Q4    1   0.1010  0.1543  0.3786  11.00000  0.05    0.18
Q5    1   0.1420  0.2404  0.1762  11.00000  0.05    0.18
Q6    1   0.2494  0.0380  0.4554  11.00000  0.05    0.17
Q7    1   0.3631 -0.1430  0.6629  11.00000  0.05    0.17
Q8    1   0.2992  0.0166  0.5162  11.00000  0.05    0.16
;
_shelxl_version_number     2014/6
