# Supplementary material for: Crystal structure of 4-(3-carb­oxy­pro­pan­amido)-2-hy­droxy­benzoic acid mono­hydrate
Source: Acta Crystallogr Sect E Struct Rep Online. 2014 Nov 15;70(Pt 12):o1254–5. doi: 10.1107/S1600536814024581 (PMC4257440; doi:10.1107/S1600536814024581)
Supplement: Supplementary file 2 [file e-70-o1254-Isup2.hkl]

#
# h,k,l, Fc-squared, Fo-squared, sigma(Fo-squared), status flag
#
data_I
_shelx_title ' SUC4ASA_0m in C2/c COLORLESS PLATE'
_shelx_refln_list_code          4
_shelx_F_calc_maximum      357.84
_exptl_crystal_F_000      1136.00
_reflns_d_resolution_high  0.7828

loop_
 _space_group_symop_operation_xyz
 'x, y, z'
 '-x, y, -z+1/2'
 'x+1/2, y+1/2, z'
 '-x+1/2, y+1/2, -z+1/2'
 '-x, -y, -z'
 'x, -y, z-1/2'
 '-x+1/2, -y+1/2, -z'
 'x+1/2, -y+1/2, z-1/2'

_cell_length_a    25.2516
_cell_length_b     8.4656
_cell_length_c    12.4732
_cell_angle_alpha  90.000
_cell_angle_beta  117.446
_cell_angle_gamma  90.000

_shelx_F_squared_multiplier     1.000

loop_
 _refln_index_h
 _refln_index_k
 _refln_index_l
 _refln_F_squared_calc
 _refln_F_squared_meas
 _refln_F_squared_sigma
 _refln_observed_status
   4   0   0          9.16          8.63         2.94 o
   6   0   0       1798.79       1961.18        33.00 o
   8   0   0         22.55         11.33         5.47 o
  10   0   0      13909.24      14336.50       239.99 o
  12   0   0       2177.44       2036.13        51.37 o
  14   0   0        837.53        889.13        34.66 o
  16   0   0        527.42        525.77        31.91 o
  18   0   0         35.57         36.78        14.80 o
  20   0   0        187.59        214.16        24.79 o
  22   0   0       1178.81        898.65        89.86 o
  24   0   0        139.12        202.84        50.07 o
  26   0   0         15.72          7.70        30.81 o
  28   0   0        427.93        507.10        82.16 o
   1   1   0         33.45         23.00        22.47 o
   3   1   0        289.21        203.37         6.17 o
   5   1   0       3352.60       3623.11        38.29 o
   7   1   0       1080.86        952.07        18.57 o
   9   1   0         83.50         58.48         6.94 o
  11   1   0       2439.15       2295.47        40.90 o
  13   1   0       1177.59       1155.83        28.27 o
  15   1   0       1801.46       1793.93        39.14 o
  17   1   0        544.27        523.65        24.50 o
  19   1   0       1112.60       1175.91        37.31 o
  21   1   0         77.61         85.77        16.83 o
  23   1   0        107.70         93.83        37.23 o
  25   1   0         38.54         40.36        22.48 o
  27   1   0        268.35        319.94        46.69 o
   0   2   0       1872.61       1639.39        55.20 o
   2   2   0       3989.61       3607.12        58.38 o
   4   2   0       6246.47       6782.34        71.37 o
   6   2   0          4.31          5.83         3.33 o
   8   2   0        155.96        159.84        11.52 o
  10   2   0       4546.44       4469.87        57.17 o
  12   2   0       2399.69       2486.36        41.28 o
  14   2   0        841.04        904.06        26.17 o
  16   2   0        633.91        666.78        29.00 o
  18   2   0        144.36        122.70        15.15 o
  20   2   0       1186.96       1207.31        44.61 o
  22   2   0         16.99          6.09        13.71 o
  24   2   0         41.56         37.28        22.64 o
  26   2   0        157.22        168.11        36.69 o
  28   2   0         41.46         60.34        38.51 o
   1   3   0        343.11        269.59        20.54 o
   3   3   0       1921.13       1680.23        27.43 o
   5   3   0       6547.19       6634.45        82.16 o
   7   3   0       2141.31       2215.48        29.52 o
   9   3   0         20.44         10.43         4.69 o
  11   3   0       1921.28       1973.62        34.05 o
  13   3   0        198.29        199.91        12.67 o
  15   3   0       2459.42       2593.54        49.75 o
  17   3   0       3423.45       3379.08        62.48 o
  19   3   0          0.00         -1.28        12.74 o
  21   3   0         53.55         64.39        27.79 o
  23   3   0         47.91         34.02        21.56 o
  25   3   0         44.35         66.76        39.80 o
  27   3   0          0.31        -23.11        29.53 o
   0   4   0          4.66        -10.27         7.70 o
   2   4   0        380.26        383.33        33.38 o
   4   4   0        120.37        138.44         7.40 o
   6   4   0       1782.12       1696.04        27.28 o
   8   4   0       2063.35       2061.57        40.20 o
  10   4   0        115.70        132.12         8.89 o
  12   4   0         41.48         45.57         8.40 o
  14   4   0        541.95        591.28        22.58 o
  16   4   0        769.93        677.94        31.93 o
  18   4   0         64.13         43.13        13.46 o
  20   4   0        167.02        148.77        26.90 o
  22   4   0        154.61        159.09        31.19 o
  24   4   0          6.68        -19.26        25.68 o
  26   4   0         62.56         46.22        38.51 o
   1   5   0        757.93        709.68        23.13 o
   3   5   0       4525.90       4514.30       109.44 o
   5   5   0       3563.06       3884.80        61.08 o
   7   5   0        211.71        234.35        19.83 o
   9   5   0        131.62        134.64        10.02 o
  11   5   0         35.50         32.01         8.45 o
  13   5   0        716.87        743.30        31.02 o
  15   5   0        387.44        374.75        24.51 o
  17   5   0          1.86          9.62        15.58 o
  19   5   0          4.73         -6.50        28.12 o
  21   5   0        179.49        212.78        32.27 o
  23   5   0         12.94         15.38        27.60 o
  25   5   0          1.72         56.49        37.23 o
   0   6   0        723.97        663.93        21.56 o
   2   6   0        175.26        192.63        38.51 o
   4   6   0        131.10        129.88         7.90 o
   6   6   0       1089.63       1077.66        24.77 o
   8   6   0         48.17         47.30         8.74 o
  10   6   0        648.72        635.06        23.87 o
  12   6   0        290.49        283.23        19.20 o
  14   6   0        271.12        295.29        27.36 o
  16   6   0          1.13        -12.71        13.21 o
  18   6   0         11.98        -21.31        17.88 o
  20   6   0        116.57        140.14        33.59 o
  22   6   0          2.10         18.19        23.43 o
   1   7   0        831.49        887.26        29.92 o
   3   7   0          6.58          3.85        11.55 o
   5   7   0        144.64        177.96        11.53 o
   7   7   0         34.77         39.45         9.56 o
   9   7   0          0.23          2.35         7.77 o
  11   7   0        853.18        878.21        29.41 o
  13   7   0          2.22          4.11        12.79 o
  15   7   0         46.53         36.84        16.72 o
  17   7   0         29.72         56.77        37.87 o
  19   7   0          2.62         -1.45        20.35 o
  21   7   0        600.83        815.59        68.50 o
   0   8   0          1.54          5.14        12.84 o
   2   8   0         30.27         24.04         9.50 o
   4   8   0          0.51         -0.84         8.37 o
   6   8   0          0.73          0.29         8.83 o
   8   8   0         17.63          1.63        12.79 o
  10   8   0        136.71        147.73        17.05 o
  12   8   0          4.17        -11.94        12.09 o
  14   8   0         34.12         42.36        26.63 o
  16   8   0         19.41         69.52        30.81 o
  18   8   0         94.68        107.84        29.96 o
   3   9   0         45.82         45.73        12.95 o
   5   9   0          5.58         19.26        13.62 o
   7   9   0          0.01         -4.62        15.41 o
   9   9   0        291.40        300.41        44.93 o
  11   9   0        208.15        247.64        27.44 o
  13   9   0         18.55         -6.42        16.78 o
  15   9   0         11.07         19.42        20.64 o
  10  10   0         54.55         68.04        32.09 o
 -29   1   1          8.35         -3.85        21.79 o
 -27   1   1        108.41         96.93        29.96 o
 -25   1   1          3.09         -5.81        19.00 o
 -23   1   1        103.42        100.78        22.76 o
 -21   1   1         73.26         46.39        12.61 o
 -19   1   1        482.88        426.43        25.21 o
 -17   1   1         17.09          7.38         7.57 o
 -15   1   1       2377.42       2204.01        43.62 o
 -13   1   1      15312.35      15513.33       183.57 o
 -11   1   1       4080.45       4202.89        61.87 o
  -9   1   1       5299.62       5378.01        63.65 o
  -7   1   1       2921.20       2420.09        28.32 o
  -5   1   1       1805.30       1831.17        22.25 o
  -3   1   1       3837.49       4113.45        48.32 o
   1   1   1        717.71        735.28        11.94 o
   3   1   1       4893.31       5027.89        60.25 o
   5   1   1        189.39        158.67         6.31 o
   7   1   1       5077.36       4928.11        67.71 o
   9   1   1       5438.03       5274.74        81.14 o
  11   1   1        128.38         84.38         9.50 o
  13   1   1        501.15        464.52        21.03 o
  15   1   1         22.25         37.25         9.38 o
  17   1   1       1010.21       1107.26        34.26 o
  19   1   1       3698.32       3484.48        72.71 o
  21   1   1        802.36        802.95       103.34 o
  23   1   1        151.95        172.44        31.99 o
  25   1   1         43.51         32.82        25.86 o
  27   1   1         11.45         48.74        27.68 o
 -28   2   1         95.75        140.07        34.94 o
 -26   2   1        343.42        273.73        41.64 o
 -24   2   1         28.29         27.05        20.41 o
 -22   2   1         48.58         51.27        17.07 o
 -20   2   1        843.47        797.99        35.10 o
 -18   2   1        736.51        755.33        30.01 o
 -16   2   1        670.02        814.18        39.49 o
 -14   2   1       2461.33       2506.48        50.75 o
 -12   2   1       2892.62       3095.35        46.74 o
 -10   2   1       1487.30       1456.05        24.45 o
  -8   2   1         13.75         17.67         4.42 o
  -6   2   1        150.05        157.42         6.52 o
  -4   2   1       7858.44       7046.79        77.24 o
  -2   2   1        771.59        575.84        11.97 o
   0   2   1        999.37       1101.01        15.49 o
   2   2   1     119903.28     115171.52      1170.93 o
   4   2   1       1383.46       1298.85        16.96 o
   6   2   1       6103.98       5915.12        68.15 o
   8   2   1       2463.20       2588.47        37.28 o
  10   2   1        623.62        724.54        26.14 o
  12   2   1       2724.19       2768.70        46.47 o
  14   2   1       1879.40       1809.52        39.69 o
  16   2   1        418.85        471.65        25.19 o
  18   2   1       1185.02       1168.87        39.72 o
  20   2   1         72.56         60.50        17.32 o
  22   2   1          0.00         10.73        28.89 o
  24   2   1         38.07         94.66        29.01 o
  26   2   1          8.14         -7.70        32.09 o
 -27   3   1         84.43         68.04        39.80 o
 -25   3   1        628.67        564.87        83.45 o
 -23   3   1        692.63        668.49        42.93 o
 -21   3   1         69.77         68.51        17.57 o
 -19   3   1       2110.83       2100.89        50.78 o
 -17   3   1        146.10        147.89        21.37 o
 -15   3   1        528.45        514.00        20.43 o
 -13   3   1        337.84        313.68        19.23 o
 -11   3   1          3.53         -1.23         4.99 o
  -9   3   1        534.69        514.91        16.93 o
  -7   3   1       4518.14       4450.39        50.68 o
  -5   3   1        147.89        186.11         9.86 o
  -3   3   1       3299.66       3139.07        51.15 o
  -1   3   1       1261.66       1223.09        27.37 o
   1   3   1       4278.34       4215.94        63.36 o
   3   3   1        850.68        791.71        12.82 o
   5   3   1      22706.90      23233.30       241.17 o
   7   3   1        737.21        758.45        18.17 o
   9   3   1         15.34          3.24         4.92 o
  11   3   1       1290.09       1277.00        27.74 o
  13   3   1         11.09         22.83         8.07 o
  15   3   1       4118.22       4151.02        70.51 o
  17   3   1         41.22         55.55        17.13 o
  19   3   1        250.95        261.91        37.99 o
  21   3   1          7.79          5.72        14.52 o
  23   3   1          0.00         19.26        33.38 o
  25   3   1          0.13        -12.84        30.81 o
 -26   4   1         89.21         39.80        41.08 o
 -24   4   1         14.53         27.64        26.51 o
 -22   4   1        209.14        251.44        45.35 o
 -20   4   1         52.44         30.10        14.88 o
 -18   4   1       5139.19       5198.05        97.72 o
 -16   4   1          1.22         12.08         9.07 o
 -14   4   1        212.13        213.10        15.08 o
 -12   4   1        478.54        504.91        18.02 o
 -10   4   1        256.50        248.90        11.58 o
  -8   4   1         94.06         90.54        11.87 o
  -6   4   1        889.24        892.78        26.63 o
  -4   4   1        681.63        686.31        19.01 o
  -2   4   1       1532.66       1439.41        37.22 o
   0   4   1         69.75         47.25         6.57 o
   2   4   1         59.27         51.59         6.25 o
   4   4   1       2988.73       2935.41        42.64 o
   6   4   1        820.42       1045.76        21.63 o
   8   4   1       1222.96       1301.89        27.07 o
  10   4   1         47.66         38.79         7.32 o
  12   4   1       2572.72       2539.40        43.30 o
  14   4   1       6124.57       5988.28        90.41 o
  16   4   1        225.52        261.44        19.59 o
  18   4   1        312.73        283.55        31.89 o
  20   4   1          0.00        -20.61        17.15 o
  22   4   1         54.17         30.63        28.18 o
  24   4   1          3.81        -19.26        30.81 o
 -25   5   1         19.45         26.96        34.66 o
 -23   5   1        166.59        232.44        41.30 o
 -21   5   1        105.26        111.26        25.02 o
 -19   5   1       1642.08       1837.25        58.97 o
 -17   5   1        111.09         85.49        17.11 o
 -15   5   1       2866.23       2885.13        63.49 o
 -13   5   1        420.22        435.78        25.69 o
 -11   5   1        343.65        347.06        18.45 o
  -9   5   1        396.15        448.32        14.84 o
  -7   5   1          8.13         10.78         8.63 o
  -5   5   1       7446.53       7231.57       131.19 o
  -3   5   1       3580.98       3661.83        68.68 o
  -1   5   1         27.57         26.70         6.19 o
   1   5   1        474.71        503.50        23.13 o
   3   5   1        731.54        802.66        21.64 o
   5   5   1         36.41         27.72         5.50 o
   7   5   1        175.36        196.45        10.60 o
   9   5   1         39.38         43.85         7.98 o
  11   5   1          3.25          5.33         7.09 o
  13   5   1       3027.44       2936.20        72.26 o
  15   5   1        295.17        247.30        27.50 o
  17   5   1          1.42         -8.52        15.17 o
  19   5   1         76.99         61.14        28.63 o
  21   5   1          6.97        -18.84        19.95 o
  23   5   1        625.76        694.44        67.51 o
 -24   6   1         31.71         65.53        31.62 o
 -22   6   1         69.27         71.25        39.16 o
 -20   6   1         25.38         12.09        21.56 o
 -18   6   1         74.28        119.23        21.96 o
 -16   6   1         72.83        113.01        19.84 o
 -14   6   1       1982.26       1955.75        71.32 o
 -12   6   1        513.90        540.00        27.83 o
 -10   6   1         72.25         83.23        11.32 o
  -8   6   1        362.98        414.77        22.09 o
  -6   6   1        311.70        319.47        17.76 o
  -4   6   1        165.58        151.32        10.81 o
  -2   6   1        393.30        369.08        12.06 o
   0   6   1        102.13        117.33        14.05 o
   2   6   1        415.06        426.74        18.32 o
   4   6   1        143.78        153.43        11.58 o
   6   6   1        158.52        159.63        11.36 o
   8   6   1       1107.99       1064.07        26.36 o
  10   6   1        131.08        105.07        12.10 o
  12   6   1         11.37         30.19        12.24 o
  14   6   1         74.81         49.78        16.80 o
  16   6   1        184.06        256.86        35.85 o
  18   6   1        494.04        524.32        78.95 o
  20   6   1          0.16         11.72        25.03 o
  22   6   1        203.76        202.42        50.71 o
 -21   7   1         13.65         21.45        24.85 o
 -19   7   1         34.78         40.91        19.98 o
 -17   7   1        147.72        161.78        33.29 o
 -15   7   1          8.03         17.17        15.53 o
 -13   7   1        170.01        174.65        21.59 o
 -11   7   1          7.84          6.09        10.24 o
  -9   7   1        325.18        347.29        20.19 o
  -7   7   1        484.75        516.71        24.86 o
  -5   7   1         94.99        106.79        11.35 o
  -3   7   1        262.80        287.83        13.15 o
  -1   7   1       1266.10       1149.05        31.34 o
   1   7   1         95.51        108.20        10.50 o
   3   7   1          3.37          9.42         9.01 o
   5   7   1          1.70          6.72         7.63 o
   7   7   1        353.50        336.57        17.78 o
   9   7   1         79.80         65.95        11.54 o
  11   7   1        189.79        183.75        26.68 o
  13   7   1         15.20         33.93        19.00 o
  15   7   1         37.30         39.51        20.05 o
  17   7   1         42.63         14.46        20.29 o
  19   7   1         14.59         12.51        22.82 o
 -20   8   1         81.66        129.61        32.22 o
 -18   8   1         10.61         30.63        19.70 o
 -16   8   1          0.20          1.74        24.92 o
 -14   8   1        183.69        182.22        23.10 o
 -12   8   1         26.51         24.37        16.65 o
 -10   8   1         38.96         20.83        11.12 o
  -8   8   1        263.50        251.63        19.70 o
  -6   8   1          0.03         -1.77         7.16 o
  -4   8   1         38.75         46.07         9.06 o
  -2   8   1        175.90        198.69        15.71 o
   0   8   1        330.87        353.81        23.55 o
   2   8   1          4.15         -8.55         9.01 o
   4   8   1          1.60         -0.80         9.87 o
   6   8   1          1.65         -2.26         8.47 o
   8   8   1         23.01         29.38        11.49 o
  10   8   1        303.85        309.78        30.70 o
  12   8   1         16.36        -10.75        24.39 o
  14   8   1          0.69         -3.75        17.55 o
  16   8   1         16.94          3.77        20.41 o
  18   8   1          0.21          3.70        23.03 o
 -15   9   1          3.61         22.02        16.17 o
 -13   9   1         46.37         44.03        16.27 o
 -11   9   1          0.21         10.37        12.79 o
  -9   9   1        146.24        156.70        15.27 o
  -7   9   1         22.05         12.84        15.43 o
  -5   9   1         19.03         14.55        12.23 o
  -1   9   1          0.22          0.00        11.55 o
   1   9   1        178.71        159.19        25.68 o
   3   9   1          0.03         18.39        14.05 o
   5   9   1          0.65          5.49        14.96 o
   7   9   1         53.87         33.38        25.68 o
   9   9   1        119.45        169.46        37.23 o
  11   9   1          1.79          8.80        38.51 o
  13   9   1          0.02          0.10        17.55 o
   8  10   1         59.44         69.32        32.09 o
 -30   0   2          4.63         26.96        38.51 o
 -28   0   2          1.69        -23.11        21.82 o
 -26   0   2         21.11         15.41        28.24 o
 -24   0   2        786.63        844.10        67.01 o
 -22   0   2         87.97         60.75        20.33 o
 -20   0   2         27.20         28.80        13.92 o
 -18   0   2        374.39        313.13        37.62 o
 -16   0   2        389.00        418.29        26.52 o
 -14   0   2      10382.22      11284.28       194.13 o
 -12   0   2      13385.47      14285.53       267.66 o
 -10   0   2      26394.94      26807.10       420.45 o
  -8   0   2       3692.84       3585.40        58.43 o
  -6   0   2       2670.46       2336.74        39.54 o
  -4   0   2     108307.43      97706.46      4422.64 o
  -2   0   2       7131.02       6662.87       146.15 o
   2   0   2       1197.50       1120.75        31.16 o
   4   0   2       7755.95       7134.84       241.76 o
   6   0   2        944.05        937.28        25.49 o
   8   0   2      13436.83      12840.13       218.21 o
  10   0   2        513.36        510.24        27.87 o
  12   0   2        126.45        134.01        17.60 o
  14   0   2         84.15        102.17        19.18 o
  16   0   2       2971.21       2797.09        86.23 o
  18   0   2        835.80        824.98        52.40 o
  20   0   2       2523.80       2328.79       134.80 o
  22   0   2        317.46        287.57        57.77 o
  24   0   2         10.73         16.69        32.09 o
  26   0   2        250.64        222.09        55.20 o
 -29   1   2         71.15         78.65        31.31 o
 -27   1   2         45.93         65.72        26.14 o
 -25   1   2        565.03        599.53        55.35 o
 -23   1   2         20.71         32.20        14.52 o
 -21   1   2       1774.60       1670.16        48.23 o
 -19   1   2        275.85        300.54        22.17 o
 -17   1   2        224.20        180.84        14.25 o
 -15   1   2         38.45         78.96        11.46 o
 -13   1   2        501.01        443.80        19.60 o
 -11   1   2       1301.50       1217.40        25.66 o
  -9   1   2         64.48         38.04         5.35 o
  -7   1   2       5484.70       5634.66        57.20 o
  -5   1   2       2961.61       3208.55        35.18 o
  -3   1   2        245.60        281.40         8.32 o
  -1   1   2       3344.79       2849.37        37.54 o
   1   1   2         28.36         15.98         3.58 o
   3   1   2       2250.93       2254.45        32.76 o
   5   1   2       1906.84       1941.47        34.96 o
   7   1   2       7437.90       7754.29       102.17 o
   9   1   2        233.10        236.07        15.96 o
  11   1   2       7276.83       6676.74       160.22 o
  13   1   2       2631.29       2480.22        48.87 o
  15   1   2        298.06        323.58        21.96 o
  17   1   2       4135.88       4186.76        81.27 o
  19   1   2        558.28        625.86        44.29 o
  21   1   2        378.43        289.52        40.58 o
  23   1   2         11.03          7.94        25.68 o
  25   1   2         48.74         41.72        24.51 o
 -28   2   2        159.50        147.53        34.03 o
 -26   2   2          9.33         -7.24        17.97 o
 -24   2   2        123.35         96.50        36.59 o
 -22   2   2        854.77        765.16        43.40 o
 -20   2   2        601.55        661.78        26.92 o
 -18   2   2        632.43        624.07        24.37 o
 -16   2   2        349.67        329.06        16.78 o
 -14   2   2        350.23        294.33        14.62 o
 -12   2   2        970.66        966.00        23.19 o
 -10   2   2      12886.18      13797.92       156.73 o
  -8   2   2       3438.19       3304.86        38.70 o
  -6   2   2       6144.52       5992.94        65.01 o
  -4   2   2        752.14        616.64        10.31 o
  -2   2   2       7335.21       7322.76        81.13 o
   0   2   2     128051.97     125862.26      1278.89 o
   2   2   2         59.52         41.95         4.13 o
   4   2   2        372.26        399.55        10.87 o
   6   2   2        221.55        175.76         9.33 o
   8   2   2        752.89        838.48        19.18 o
  10   2   2         33.08         56.02         9.36 o
  12   2   2        575.07        622.17        23.02 o
  14   2   2        696.88        717.23        28.03 o
  16   2   2       2891.00       2856.71        57.49 o
  18   2   2        247.53        294.46        27.68 o
  20   2   2        138.43        147.00        32.61 o
  22   2   2        364.25        394.22        48.01 o
  24   2   2          1.77         -0.36        21.32 o
  26   2   2         29.31         21.82        35.95 o
 -29   3   2         13.22        -19.26        34.66 o
 -27   3   2         25.84        107.84        47.50 o
 -25   3   2          8.61         29.18        20.41 o
 -23   3   2         58.25         39.68        17.27 o
 -21   3   2         85.06         62.81        14.91 o
 -19   3   2        273.85        342.11        22.40 o
 -17   3   2       1022.63       1073.03        32.59 o
 -15   3   2        508.34        497.73        23.83 o
 -13   3   2        463.81        435.42        19.72 o
 -11   3   2       3039.85       3160.16        48.99 o
  -9   3   2        856.72        940.46        18.86 o
  -7   3   2       3605.78       3597.34        42.33 o
  -5   3   2       2095.92       2177.45        28.32 o
  -3   3   2         46.75         24.39         2.93 o
  -1   3   2        568.88        681.00        14.24 o
   1   3   2      16732.98      16406.33       180.74 o
   3   3   2      20748.45      21479.82       238.85 o
   5   3   2       4095.29       4749.04        56.20 o
   7   3   2        256.98        285.03        13.89 o
   9   3   2         20.06         18.77         5.94 o
  11   3   2        508.64        497.37        19.88 o
  13   3   2        779.29        812.27        26.19 o
  15   3   2        465.46        534.09        31.07 o
  17   3   2        141.79        142.63        33.54 o
  19   3   2         11.52          7.55        13.59 o
  21   3   2        461.04        441.26        61.62 o
  23   3   2        253.02        267.03        61.62 o
  25   3   2        162.17        237.50        61.62 o
 -28   4   2        368.99        405.68        77.03 o
 -26   4   2        455.62        596.96        87.30 o
 -24   4   2         28.51         29.25        22.80 o
 -22   4   2          8.23         13.76        15.95 o
 -20   4   2         41.13         37.21        14.25 o
 -18   4   2       1317.84       1370.79        53.50 o
 -16   4   2       1061.78       1071.94        31.03 o
 -14   4   2        116.73         97.68        11.14 o
 -12   4   2         17.96         17.54         6.47 o
 -10   4   2         22.22         20.48         5.30 o
  -8   4   2          2.79          3.54         3.50 o
  -6   4   2       1512.72       1509.34        35.78 o
  -4   4   2       1145.01       1071.31        23.45 o
  -2   4   2         17.27          9.73         5.24 o
   0   4   2       3534.72       3594.61        76.12 o
   2   4   2       1813.23       1923.57        27.19 o
   4   4   2       2403.21       2322.28        36.83 o
   6   4   2          0.65          1.16         6.07 o
   8   4   2          7.01          7.53         3.90 o
  10   4   2         10.05          8.16         6.59 o
  12   4   2        216.08        241.45        14.74 o
  14   4   2       2340.07       2399.18        64.48 o
  16   4   2         71.74         68.18        14.34 o
  18   4   2        152.26        203.35        31.35 o
  20   4   2         77.38        103.57        25.64 o
  22   4   2          1.23         10.27        30.81 o
  24   4   2        134.53        142.50        51.35 o
 -25   5   2          6.59         -0.47        24.46 o
 -23   5   2         54.81        101.84        26.35 o
 -21   5   2        355.16        368.43        32.59 o
 -19   5   2         29.05         25.43        15.87 o
 -17   5   2       1569.88       1706.45        60.93 o
 -15   5   2       1076.32       1091.55        31.61 o
 -13   5   2        171.68        148.76        15.99 o
 -11   5   2         47.93         40.33         9.05 o
  -9   5   2         99.69        143.68        10.38 o
  -7   5   2        665.40        732.55        26.31 o
  -5   5   2         42.34         47.07        11.73 o
  -3   5   2         56.88         46.64         5.13 o
  -1   5   2         51.86         43.08         7.18 o
   1   5   2       2467.19       2666.70        61.82 o
   3   5   2         56.71         90.25        11.92 o
   5   5   2        160.95        177.24        11.30 o
   7   5   2        327.54        334.22        22.58 o
   9   5   2        432.05        413.34        22.23 o
  11   5   2        738.99        702.11        54.70 o
  13   5   2          3.31         18.70        11.46 o
  15   5   2        229.13        210.00        22.24 o
  17   5   2         29.46         63.12        20.74 o
  19   5   2          0.37         -7.67        19.12 o
  21   5   2        186.90        220.05        44.29 o
  23   5   2        143.42        138.65        50.07 o
 -24   6   2         15.60        -14.50        23.03 o
 -22   6   2         96.50        108.05        26.06 o
 -20   6   2        717.62        713.49        48.14 o
 -18   6   2         57.81         57.49        16.96 o
 -16   6   2       2615.20       2609.02        76.74 o
 -14   6   2        318.65        361.95        25.14 o
 -12   6   2         19.36         28.98        10.88 o
 -10   6   2       1005.48       1014.20        25.47 o
  -8   6   2          6.21          7.57         7.02 o
  -6   6   2        381.26        369.09        17.42 o
  -4   6   2         43.92         47.13         6.19 o
  -2   6   2         75.64         79.24         8.58 o
   0   6   2         63.11         87.86        11.93 o
   2   6   2         21.42          6.04         8.71 o
   4   6   2        246.10        241.95        12.91 o
   6   6   2          1.49         -7.74         8.73 o
   8   6   2         42.09         57.80        10.86 o
  10   6   2         12.98         28.46        14.64 o
  12   6   2        187.38        206.05        22.98 o
  14   6   2         91.66         62.74        20.21 o
  16   6   2        269.45        237.07        55.20 o
  18   6   2         16.32         19.05        22.21 o
  20   6   2        108.52        155.09        37.66 o
 -23   7   2         30.09         58.54        29.49 o
 -21   7   2         67.94        102.44        31.23 o
 -19   7   2        214.15        171.09        26.62 o
 -17   7   2         13.73          5.45        15.81 o
 -15   7   2        540.72        580.75        46.19 o
 -13   7   2        622.39        618.27        31.55 o
 -11   7   2        884.38        923.41        31.73 o
  -9   7   2        552.26        539.60        32.36 o
  -7   7   2         67.83         61.67        11.49 o
  -5   7   2        925.01        937.07        36.50 o
  -3   7   2        263.21        251.39        12.99 o
  -1   7   2        451.77        397.05        20.55 o
   1   7   2         49.64         57.65        11.73 o
   3   7   2          0.10          1.65         9.91 o
   5   7   2        142.11        143.98        14.13 o
   7   7   2         40.40         48.08        12.27 o
   9   7   2         83.22         79.66        15.30 o
  11   7   2          0.00        -18.98        12.65 o
  13   7   2          0.16        -14.99        14.99 o
  15   7   2         71.81         61.19        24.06 o
  17   7   2         37.50         35.81        25.76 o
  19   7   2        201.51        286.78        46.22 o
 -20   8   2         21.37         35.52        21.63 o
 -18   8   2        201.98        212.97        27.92 o
 -16   8   2         22.12         39.73        17.76 o
 -14   8   2          0.24          6.35        17.68 o
 -12   8   2        150.76        169.62        24.51 o
 -10   8   2        207.47        230.83        21.63 o
  -8   8   2         66.69         61.46        13.30 o
  -6   8   2        274.53        275.19        15.84 o
  -4   8   2         28.50         32.32        13.97 o
  -2   8   2         15.77         24.05        13.53 o
   0   8   2         56.33         79.61        16.34 o
   2   8   2        142.33        172.04        18.64 o
   4   8   2          1.50          4.92        11.67 o
   6   8   2         15.49          1.32        13.67 o
   8   8   2        208.02        205.12        24.36 o
  10   8   2        191.38        193.89        43.28 o
  12   8   2         13.43          1.28        18.16 o
  14   8   2          7.41         21.05        20.29 o
  16   8   2         36.37        -18.11        21.20 o
 -17   9   2         22.59         22.59        19.24 o
 -15   9   2          4.14         -8.05        14.79 o
 -13   9   2         63.79         90.20        18.64 o
 -11   9   2         44.01         62.16        34.66 o
  -9   9   2         15.27         18.87        10.67 o
  -7   9   2         36.25         43.26        10.12 o
  -5   9   2        217.99        195.43        32.09 o
  -3   9   2        443.70        506.38        29.92 o
  -1   9   2        339.15        309.83        26.28 o
   1   9   2         46.31         76.54        14.79 o
   3   9   2         56.03         63.63        16.02 o
   5   9   2          3.97         -2.64        30.81 o
   7   9   2          0.24          1.28        22.47 o
   9   9   2         49.03         16.69        26.96 o
  11   9   2        145.23        195.14        28.00 o
  13   9   2         56.44        109.07        25.29 o
 -12  10   2         27.01         39.65        15.87 o
   4  10   2        157.99        146.35        38.51 o
   6  10   2        140.29         78.31        34.66 o
   8  10   2          5.45         11.55        26.96 o
 -29   1   3        173.05        119.38        32.90 o
 -27   1   3         24.01        -18.11        21.18 o
 -25   1   3        421.23        398.47        56.49 o
 -23   1   3          5.34         -2.41        11.00 o
 -21   1   3          0.06         -9.91         7.80 o
 -19   1   3        408.95        443.88        32.62 o
 -17   1   3       1668.85       1787.93        41.58 o
 -15   1   3         19.78         23.57         7.70 o
 -13   1   3       2361.73       2606.86        44.27 o
 -11   1   3       1852.53       1972.48        34.84 o
  -9   1   3       1467.55       1528.75        25.38 o
  -7   1   3       1671.19       1667.13        23.99 o
  -5   1   3      11782.13      10731.57       116.98 o
  -3   1   3         12.29         51.37         5.07 o
  -1   1   3       1652.22       1750.07        24.70 o
   1   1   3       7576.06       6949.02       111.20 o
   3   1   3       2906.85       2862.95        47.02 o
   5   1   3      14392.92      15128.84       199.95 o
   7   1   3       3841.84       4068.59        73.62 o
   9   1   3         39.08         55.50        10.49 o
  11   1   3         15.89         13.31         7.91 o
  13   1   3        865.15        890.32        30.29 o
  15   1   3       1437.61       1452.06        47.03 o
  17   1   3        860.29        858.59        54.85 o
  19   1   3       1868.14       1740.81        81.24 o
  21   1   3          5.41         10.41        20.05 o
  23   1   3        134.06        117.95        33.96 o
  25   1   3          3.12          9.45        24.04 o
 -30   2   3          4.30          2.64        23.55 o
 -28   2   3         15.39         17.95        22.82 o
 -26   2   3        180.65        190.44        42.36 o
 -24   2   3          4.50          6.11        22.21 o
 -22   2   3        155.94        121.05        16.53 o
 -20   2   3          0.96          2.99         9.01 o
 -18   2   3        451.31        429.70        25.44 o
 -16   2   3        363.24        280.39        16.26 o
 -14   2   3        156.56        154.67        12.89 o
 -12   2   3         30.91         42.31         7.88 o
 -10   2   3       7041.62       7120.86        81.37 o
  -8   2   3       3312.09       3570.23        43.80 o
  -6   2   3        848.82        779.47        14.09 o
  -4   2   3       3367.85       3203.76        39.93 o
  -2   2   3      62685.20      63471.44       665.51 o
   0   2   3         21.69         18.23         4.35 o
   2   2   3       1818.30       1636.42        26.73 o
   4   2   3        248.18        188.70        10.10 o
   6   2   3          3.28         28.41         6.42 o
   8   2   3       1166.53       1226.88        34.59 o
  10   2   3        212.98        234.45        15.17 o
  12   2   3        670.36        672.36        28.61 o
  14   2   3        534.46        496.69        29.39 o
  16   2   3        378.75        363.42        29.34 o
  18   2   3        483.18        503.01        64.30 o
  20   2   3         49.96         62.31        25.22 o
  22   2   3        305.53        316.92        43.57 o
  24   2   3          0.12          2.57        30.81 o
 -29   3   3         21.42          5.14        30.81 o
 -27   3   3        424.77        481.42        78.31 o
 -25   3   3         23.96         32.21        19.91 o
 -23   3   3        367.59        391.54        29.78 o
 -21   3   3        131.41        132.25        20.44 o
 -19   3   3       3091.31       3097.02        57.53 o
 -17   3   3          9.04          0.51         7.67 o
 -15   3   3       1768.74       1699.95        35.20 o
 -13   3   3       3659.57       3596.29        56.30 o
 -11   3   3       1148.16       1239.98        25.18 o
  -9   3   3        841.25        803.92        17.89 o
  -7   3   3        384.40        339.77        11.02 o
  -5   3   3         50.21         58.75         5.88 o
  -3   3   3         18.85         31.42         4.44 o
  -1   3   3         14.96          9.33         4.13 o
   1   3   3       2473.00       2681.93        37.42 o
   3   3   3       1080.59       1171.69        22.41 o
   5   3   3        463.34        441.71        15.53 o
   7   3   3        555.83        501.48        18.44 o
   9   3   3        793.02        791.67        27.88 o
  11   3   3         24.00         16.81         8.67 o
  13   3   3       5210.89       5147.52        83.82 o
  15   3   3        436.58        419.00        27.56 o
  17   3   3         64.08         42.77        17.09 o
  19   3   3          4.91        -13.48        13.56 o
  21   3   3        248.81        255.47        59.05 o
  23   3   3        143.08        190.00        56.49 o
 -28   4   3          2.85         29.53        30.81 o
 -26   4   3        115.52        143.78        47.50 o
 -24   4   3         41.90         47.70        20.24 o
 -22   4   3        525.17        502.79        34.67 o
 -20   4   3         76.38         61.24        15.65 o
 -18   4   3        893.18        921.82        35.80 o
 -16   4   3        119.60        135.45        17.70 o
 -14   4   3        518.31        509.80        21.91 o
 -12   4   3        271.26        239.58        23.18 o
 -10   4   3          2.31         18.42         6.35 o
  -8   4   3       8143.63       8397.23       102.56 o
  -6   4   3        439.69        394.06        11.05 o
  -4   4   3        248.67        249.61         8.90 o
  -2   4   3       2264.75       2159.81        33.93 o
   0   4   3       2311.27       2477.83        43.09 o
   2   4   3      19101.00      19287.74       248.35 o
   4   4   3        545.54        627.01        16.80 o
   6   4   3       1075.98       1179.17        37.17 o
   8   4   3       3310.78       3456.21        51.92 o
  10   4   3         19.92         25.66         8.24 o
  12   4   3         56.04         67.23        10.91 o
  14   4   3        422.22        443.88        24.92 o
  16   4   3        141.23        101.96        23.65 o
  18   4   3         24.08         17.38        18.63 o
  20   4   3         26.72         24.98        23.98 o
  22   4   3        179.47        240.07        60.34 o
 -27   5   3          7.11          5.14        29.53 o
 -25   5   3        834.64        893.98        77.35 o
 -23   5   3         53.04         18.72        18.22 o
 -21   5   3         52.29         54.40        20.22 o
 -19   5   3        867.28        845.01        49.52 o
 -17   5   3         12.39          3.90        12.83 o
 -15   5   3        212.41        247.11        17.25 o
 -13   5   3       1213.39       1207.51        30.90 o
 -11   5   3        423.28        527.92        16.03 o
  -9   5   3        518.70        523.66        20.62 o
  -7   5   3       4312.08       4456.81        71.06 o
  -5   5   3       1834.95       1786.81        37.16 o
  -3   5   3       1349.49       1254.49        26.21 o
  -1   5   3       1135.16       1146.10        36.54 o
   1   5   3        805.18        802.54        19.75 o
   3   5   3       3419.76       3511.11        55.65 o
   5   5   3          6.89          3.04         6.37 o
   7   5   3        307.27        360.04        19.23 o
   9   5   3        960.73        983.94        32.42 o
  11   5   3         55.91         60.49        13.99 o
  13   5   3          4.30         10.28        11.86 o
  15   5   3          0.33         -8.34        14.30 o
  17   5   3         86.79         68.78        22.51 o
  19   5   3         46.15         67.65        28.99 o
  21   5   3        206.86        232.12        85.37 o
 -26   6   3         33.21         -3.93        27.44 o
 -24   6   3         58.92         81.66        25.80 o
 -22   6   3         89.06         78.49        22.82 o
 -20   6   3        644.62        757.31        59.89 o
 -18   6   3        797.35        718.99        45.20 o
 -16   6   3        662.92        708.48        41.62 o
 -14   6   3        424.86        431.58        27.07 o
 -12   6   3        375.40        371.14        23.47 o
 -10   6   3         23.59         20.97         8.62 o
  -8   6   3          9.12          8.89         7.09 o
  -6   6   3          0.47          8.52         6.02 o
  -4   6   3         18.23         23.54         6.67 o
  -2   6   3        635.08        629.36        19.96 o
   0   6   3        207.22        230.43        18.30 o
   2   6   3         59.00         77.91         9.08 o
   4   6   3        944.97        929.35        26.29 o
   6   6   3        103.57         83.51        11.70 o
   8   6   3        242.79        275.67        19.48 o
  10   6   3        335.93        302.34        29.93 o
  12   6   3          2.89         -4.46        14.08 o
  14   6   3        339.57        305.88        40.39 o
  16   6   3        159.74        152.80        62.91 o
  18   6   3          2.64         -8.13        22.82 o
  20   6   3         78.88        102.36        34.35 o
 -23   7   3        119.14        125.14        27.89 o
 -21   7   3        162.86        184.06        29.17 o
 -19   7   3        558.15        548.13       110.41 o
 -17   7   3          3.38         18.73        19.91 o
 -15   7   3       1229.03       1239.49        59.45 o
 -13   7   3          2.63         -8.30        10.29 o
 -11   7   3         14.27         11.30        10.15 o
  -9   7   3         25.62         23.47        11.26 o
  -7   7   3        223.35        230.90        16.26 o
  -5   7   3        829.39        787.84        28.66 o
  -3   7   3          0.00          9.59         6.33 o
  -1   7   3        132.62        154.27        21.56 o
   1   7   3          5.32         -1.20        14.76 o
   3   7   3         33.07         32.85        13.10 o
   5   7   3        124.29        132.54        15.37 o
   7   7   3         10.62         -4.90        10.83 o
   9   7   3         40.72         31.57        16.06 o
  11   7   3         54.75         57.23        17.96 o
  13   7   3        185.03        130.54        39.16 o
  15   7   3        201.00        206.54        35.85 o
  17   7   3         47.22        106.36        60.34 o
 -20   8   3        125.95        149.07        27.66 o
 -18   8   3         33.20         13.48        21.79 o
 -16   8   3        105.37        102.67        57.13 o
 -14   8   3       1522.04       1677.14        69.44 o
 -12   8   3        141.90        125.84        19.48 o
 -10   8   3          6.21         24.62        12.65 o
  -8   8   3          9.28         20.95        14.01 o
  -6   8   3         55.27         63.70        12.29 o
  -4   8   3        345.31        359.67        19.90 o
  -2   8   3         44.28         59.15        17.55 o
   0   8   3        476.71        496.82        37.60 o
   2   8   3         71.45         80.38        20.82 o
   4   8   3         26.28         21.08        19.12 o
   6   8   3        244.85        252.35        27.06 o
   8   8   3         85.81         43.57        16.65 o
  10   8   3         31.37          4.85        16.54 o
  12   8   3          1.69        -22.47        17.25 o
  14   8   3        110.34        143.38        29.79 o
 -17   9   3          3.34         -0.87        16.96 o
 -15   9   3         29.66         45.78        46.86 o
 -13   9   3         96.94        143.17        27.23 o
 -11   9   3          7.93         13.28        12.65 o
  -9   9   3         28.05         28.87        11.19 o
  -7   9   3         51.13         65.70        19.90 o
  -5   9   3        423.54        486.73        46.86 o
  -3   9   3         98.40         79.42        19.91 o
  -1   9   3        359.76        249.05        27.68 o
   1   9   3         30.75         30.10        18.09 o
   3   9   3          8.20         33.11        19.50 o
   5   9   3         12.88         -7.04        17.27 o
   7   9   3          2.24         28.71        20.97 o
   9   9   3         65.19         43.25        16.15 o
  11   9   3          0.95        -16.82        16.96 o
 -12  10   3         17.14         28.24        24.39 o
 -10  10   3         87.05        114.26        26.96 o
  -8  10   3        182.83        200.27        32.09 o
  -6  10   3        216.02        175.88        29.53 o
  -4  10   3        610.39        517.37        44.93 o
  -2  10   3        147.77        102.70        28.24 o
   0  10   3         23.45         10.27        24.39 o
   2  10   3         80.86         92.16        36.59 o
   4  10   3         17.17          1.88        20.29 o
   6  10   3         15.52        -17.08        20.64 o
 -30   0   4        354.36        304.26        64.19 o
 -28   0   4         60.29         91.15        41.08 o
 -26   0   4        249.79        249.06        39.45 o
 -24   0   4        567.18        421.95        91.79 o
 -22   0   4        137.78        109.46        19.30 o
 -20   0   4        448.84        460.88        31.28 o
 -18   0   4        410.44        384.92        26.65 o
 -16   0   4        575.01        755.06        43.62 o
 -14   0   4          7.96          7.47         9.62 o
 -12   0   4       1116.36       1098.40        51.56 o
 -10   0   4      14934.53      16057.58       296.45 o
  -8   0   4      15442.45      15934.04       283.63 o
  -6   0   4       3487.46       3062.15        57.92 o
  -4   0   4       6834.33       6028.68       100.62 o
  -2   0   4      18623.25      18304.34       256.38 o
   0   0   4        685.85        712.26        24.37 o
   2   0   4       2075.55       1843.69        63.20 o
   4   0   4       4676.02       4767.17       107.67 o
   6   0   4        510.59        521.09        40.52 o
   8   0   4        389.22        459.62        27.75 o
  10   0   4       3857.13       3766.74        87.06 o
  12   0   4         23.80          6.99        12.55 o
  14   0   4       1380.58       1373.34        52.95 o
  16   0   4       1949.03       1896.96        88.09 o
  18   0   4         66.11        151.49        42.36 o
  20   0   4        191.30        237.50        53.92 o
  22   0   4        200.19        205.41        53.92 o
 -31   1   4        146.53        169.26        39.42 o
 -29   1   4         26.93         97.62        48.78 o
 -27   1   4        131.89        103.49        28.67 o
 -25   1   4       1774.13       1684.83        81.15 o
 -23   1   4        137.31        107.32        16.30 o
 -21   1   4        254.45        229.57        19.33 o
 -19   1   4        582.41        637.79        26.50 o
 -17   1   4          0.25         -0.04         7.16 o
 -15   1   4       3723.80       4053.88        72.53 o
 -13   1   4       1597.49       1632.26        42.57 o
 -11   1   4        151.83        142.72        11.12 o
  -9   1   4       1279.10       1418.48        28.72 o
  -7   1   4       1359.79       1352.25        24.73 o
  -5   1   4       5080.34       5237.83        63.08 o
  -3   1   4        678.97        559.95        15.21 o
  -1   1   4       1777.65       1934.33        32.49 o
   1   1   4       7959.66       8023.60       111.85 o
   3   1   4      25057.29      25874.09       332.55 o
   5   1   4        399.33        480.52        27.37 o
   7   1   4       1396.66       1504.72        44.47 o
   9   1   4        665.84        705.21        25.01 o
  11   1   4        311.48        314.84        18.48 o
  13   1   4       1845.99       1876.60        45.07 o
  15   1   4       1810.65       1890.78       101.96 o
  17   1   4       1088.89       1074.97        60.65 o
  19   1   4         12.13         -8.09        17.88 o
  21   1   4         13.38          8.53        20.41 o
  23   1   4          8.26         17.91        25.57 o
 -30   2   4          0.25         -4.97        21.28 o
 -28   2   4        261.20        281.28        42.20 o
 -26   2   4        106.40        101.89        23.21 o
 -24   2   4          0.05         -4.81        12.92 o
 -22   2   4         81.59         72.54        13.94 o
 -20   2   4        689.42        680.14        28.33 o
 -18   2   4        672.50        620.99        27.19 o
 -16   2   4         21.05         14.54         7.36 o
 -14   2   4       4616.83       4738.47        70.73 o
 -12   2   4       3225.58       3336.09        52.21 o
 -10   2   4        911.85       1001.52        23.65 o
  -8   2   4       2029.65       2176.49        34.82 o
  -6   2   4       6713.74       6833.05        79.94 o
  -4   2   4       6489.23       6433.41        80.85 o
  -2   2   4        268.55        260.98        12.26 o
   0   2   4       9193.41       9089.82       107.41 o
   2   2   4         10.93          1.02         5.10 o
   4   2   4       1760.08       1883.70        33.07 o
   6   2   4        164.85        198.19        13.31 o
   8   2   4       1755.79       1792.38        41.30 o
  10   2   4       1284.37       1286.33        35.43 o
  12   2   4         33.16         25.06         9.48 o
  14   2   4       1465.67       1434.41        52.29 o
  16   2   4        145.27        186.56        24.40 o
  18   2   4          3.95         -0.09        18.59 o
  20   2   4        415.72        501.88        53.47 o
  22   2   4         86.90         52.64        39.80 o
 -29   3   4          0.03         30.81        34.66 o
 -27   3   4         33.56         37.05        20.32 o
 -25   3   4          8.45          0.10        15.47 o
 -23   3   4        202.32        195.13        23.10 o
 -21   3   4        262.01        286.83        26.31 o
 -19   3   4          0.88         -9.04         8.12 o
 -17   3   4        313.36        265.27        17.85 o
 -15   3   4        270.31        245.31        15.95 o
 -13   3   4        203.23        226.95        17.94 o
 -11   3   4       2700.02       2930.96        56.62 o
  -9   3   4        392.91        352.84        14.96 o
  -7   3   4       1076.15       1003.57        19.94 o
  -5   3   4       3876.01       4389.88        54.25 o
  -3   3   4        326.11        332.64        13.72 o
  -1   3   4        382.39        340.82        19.62 o
   1   3   4       4068.32       4347.71        57.25 o
   3   3   4          0.01         -0.71         5.13 o
   5   3   4        109.54        127.09        13.40 o
   7   3   4         15.17         19.41         8.38 o
   9   3   4       1347.41       1350.93        35.92 o
  11   3   4       1185.74       1180.12        34.23 o
  13   3   4          0.14         -9.02         9.75 o
  15   3   4        110.39         74.84        18.64 o
  17   3   4         33.20         39.33        17.15 o
  19   3   4        519.65        505.81        79.59 o
  21   3   4        892.06        784.39       102.70 o
 -28   4   4         48.29         50.07        37.23 o
 -26   4   4         35.13         30.81        27.23 o
 -24   4   4        103.06        145.93        48.21 o
 -22   4   4       1058.87       1033.90        70.04 o
 -20   4   4         46.58         49.54        14.65 o
 -18   4   4       2147.11       2335.98        51.27 o
 -16   4   4         49.90         55.38        10.53 o
 -14   4   4         73.20         70.29        11.26 o
 -12   4   4        163.30        144.92        14.10 o
 -10   4   4        777.91        885.56        22.69 o
  -8   4   4        580.80        595.29        19.43 o
  -6   4   4       3217.32       3476.22        63.26 o
  -4   4   4         22.91         36.04         6.44 o
  -2   4   4        439.65        519.10        20.39 o
   0   4   4      23653.08      24421.38       311.43 o
   2   4   4        412.03        368.22        15.14 o
   4   4   4        368.44        343.41        15.77 o
   6   4   4        420.36        374.84        15.63 o
   8   4   4         12.05         10.12         8.00 o
  10   4   4        235.39        271.79        25.36 o
  12   4   4         16.93         -5.82         9.26 o
  14   4   4        185.54        181.57        27.24 o
  16   4   4        116.62         98.05        24.92 o
  18   4   4          5.83        -23.75        15.83 o
  20   4   4        101.24        188.72        53.92 o
 -27   5   4         61.10         79.59        29.59 o
 -25   5   4        209.94        300.50        33.45 o
 -23   5   4          4.73         -9.50        18.02 o
 -21   5   4          7.11          4.83        16.53 o
 -19   5   4       1072.57       1131.47        57.48 o
 -17   5   4        141.37        168.77        16.94 o
 -15   5   4          4.99         -7.95         7.90 o
 -13   5   4        243.90        260.01        16.74 o
 -11   5   4         49.73         49.35         8.45 o
  -9   5   4       1237.96       1304.74        46.70 o
  -7   5   4         24.10         31.37         6.76 o
  -5   5   4        271.42        272.15        11.80 o
  -3   5   4        388.35        414.38        14.04 o
  -1   5   4        103.14        117.04        14.33 o
   1   5   4        383.60        417.12        18.60 o
   3   5   4         14.75         22.42        12.76 o
   5   5   4        380.58        363.62        16.84 o
   7   5   4         25.20         29.02        10.42 o
   9   5   4         61.10         76.80        16.86 o
  11   5   4         37.83         26.01        14.32 o
  13   5   4          2.13         26.30        18.31 o
  15   5   4         66.13         99.64        45.57 o
  17   5   4          7.67         -4.17        21.56 o
  19   5   4        117.63        113.33        88.58 o
 -26   6   4         70.04         71.16        28.10 o
 -24   6   4        156.88         84.69        31.42 o
 -22   6   4        142.30        112.62        30.84 o
 -20   6   4        988.69        991.60        56.22 o
 -18   6   4         50.38         48.84        20.89 o
 -16   6   4        149.80        160.78        20.03 o
 -14   6   4         19.79         16.91        12.13 o
 -12   6   4         21.91         28.90        14.07 o
 -10   6   4         53.62         55.91        13.40 o
  -8   6   4         44.53         46.51         9.69 o
  -6   6   4        120.39        125.24        11.01 o
  -4   6   4          0.59         -7.06         5.61 o
  -2   6   4        112.66        102.26        21.89 o
   0   6   4        108.38        104.76        14.25 o
   2   6   4       2262.90       2362.13        53.62 o
   4   6   4       1418.79       1306.12        38.10 o
   6   6   4        131.79        125.47        19.64 o
   8   6   4        376.99        342.38        31.09 o
  10   6   4        597.59        500.13        61.30 o
  12   6   4        811.46        799.47        64.19 o
  14   6   4          1.30         -7.70        59.05 o
  16   6   4         79.87         78.31        30.70 o
  18   6   4        262.73        394.36        52.65 o
 -23   7   4        908.94        913.17        72.60 o
 -21   7   4        216.65        204.01        36.28 o
 -19   7   4         52.67         43.27        23.03 o
 -17   7   4        224.12        208.58        31.73 o
 -15   7   4        420.78        362.65        41.72 o
 -13   7   4        192.03        164.65        18.18 o
 -11   7   4        245.95        246.03        22.63 o
  -9   7   4         75.70        102.49        17.68 o
  -7   7   4         57.61         80.58        13.74 o
  -5   7   4        984.94        980.41        34.46 o
  -3   7   4       1549.14       1529.31        44.37 o
  -1   7   4         21.10         41.72        18.09 o
   1   7   4        364.61        395.04        38.51 o
   3   7   4        430.53        483.35        82.80 o
   5   7   4        351.85        369.87        28.67 o
   7   7   4        145.53        121.79        21.21 o
   9   7   4         34.69          6.81        14.96 o
  11   7   4         37.89         22.38        30.17 o
  13   7   4         16.79         37.64        22.64 o
  15   7   4          0.02         20.54        23.60 o
 -20   8   4         82.75         95.19        29.79 o
 -18   8   4         19.61         10.38        19.90 o
 -16   8   4        555.97        602.10        62.26 o
 -14   8   4        538.08        512.06        42.64 o
 -12   8   4         34.03         12.25        13.40 o
 -10   8   4         18.33         15.71        23.37 o
  -8   8   4          6.86         12.34        11.89 o
  -6   8   4        432.27        424.32        25.68 o
  -4   8   4        173.97        181.55        17.29 o
  -2   8   4       1009.19        976.81        33.88 o
   0   8   4         16.61         60.22        50.07 o
   2   8   4          1.93         -1.03        17.88 o
   4   8   4        248.01        210.08        59.70 o
   6   8   4        676.96        697.87        38.11 o
   8   8   4          2.90          7.00        15.60 o
  10   8   4         11.87         33.43        20.97 o
  12   8   4         30.76         80.95        57.13 o
  14   8   4         62.66        128.88        34.02 o
 -17   9   4          0.96          8.34        19.95 o
 -15   9   4         87.90         69.66        24.04 o
 -13   9   4        414.90        484.97        41.30 o
 -11   9   4         25.69         10.25        13.40 o
  -9   9   4          3.46          7.21        12.06 o
  -7   9   4        507.76        540.24        40.85 o
  -5   9   4        488.83        434.51        36.76 o
  -3   9   4          8.05         25.49        18.59 o
  -1   9   4        284.20        279.88        90.51 o
   1   9   4         24.78          9.29        19.50 o
   3   9   4          1.65        -25.42        18.09 o
   5   9   4         56.96         54.77        46.22 o
   7   9   4         26.21         16.79        23.39 o
   9   9   4          3.75          2.96        17.27 o
 -10  10   4          0.86          1.28        23.11 o
  -8  10   4        190.56         97.57        32.09 o
  -6  10   4        139.05        141.22        33.38 o
  -4  10   4         14.54         34.66        26.96 o
  -2  10   4         80.24        101.39        23.55 o
   0  10   4         41.99         50.31        21.32 o
   2  10   4          0.65         -6.86        28.24 o
   4  10   4          3.87          2.36        22.64 o
 -31   1   5         31.55         77.38        29.59 o
 -29   1   5         26.39         73.45        27.59 o
 -27   1   5         17.79        -11.86        15.42 o
 -25   1   5        225.42        140.75        22.03 o
 -23   1   5       2240.28       2207.55        68.80 o
 -21   1   5        124.32        121.16        14.93 o
 -19   1   5       3421.41       3376.98        64.49 o
 -17   1   5       2152.70       2091.51        45.39 o
 -15   1   5          2.87          3.94         7.55 o
 -13   1   5          5.56          3.35         6.48 o
 -11   1   5       1027.32        966.04        27.27 o
  -9   1   5        669.02        584.43        24.10 o
  -7   1   5       2782.62       2787.39        50.72 o
  -5   1   5         15.53          6.97         5.90 o
  -3   1   5        112.07         83.03         9.03 o
  -1   1   5        442.33        389.03        16.05 o
   1   1   5        592.89        621.67        24.46 o
   3   1   5       3708.73       3856.59        72.22 o
   5   1   5       5729.79       5683.73        85.40 o
   7   1   5       1984.76       2010.69        42.67 o
   9   1   5         11.28         15.62         8.85 o
  11   1   5        263.60        262.64        19.17 o
  13   1   5        812.90        785.34        39.02 o
  15   1   5       1979.19       2052.69        66.58 o
  17   1   5         49.05         69.74        24.95 o
  19   1   5          3.89         23.58        24.46 o
  21   1   5         23.41         35.01        31.45 o
 -30   2   5         49.23         21.54        24.46 o
 -28   2   5        514.06        507.05        44.91 o
 -26   2   5        140.90        144.49        26.40 o
 -24   2   5          4.43         -6.46        15.19 o
 -22   2   5        401.04        407.28        25.39 o
 -20   2   5        655.64        741.82        32.00 o
 -18   2   5        270.96        261.28        22.05 o
 -16   2   5        343.83        321.96        20.23 o
 -14   2   5          1.28          6.20         7.13 o
 -12   2   5       2966.37       3103.33        58.28 o
 -10   2   5         19.98          3.09         6.31 o
  -8   2   5       7985.42       9015.54       122.04 o
  -6   2   5        100.27         74.01        10.36 o
  -4   2   5       2478.70       2450.97        39.69 o
  -2   2   5       3266.36       3250.84        49.75 o
   0   2   5         31.10         27.50         6.24 o
   2   2   5        249.20        211.92        13.39 o
   4   2   5        514.30        440.42        19.40 o
   6   2   5        502.43        476.74        24.50 o
   8   2   5        513.81        506.68        27.58 o
  10   2   5         30.85         23.67         9.29 o
  12   2   5       1820.90       1700.93        95.01 o
  14   2   5          0.21        -12.53        12.33 o
  16   2   5        441.56        432.31        35.26 o
  18   2   5         45.81          9.64        22.23 o
  20   2   5          7.53        -10.27        29.53 o
 -29   3   5         30.44         37.23        53.92 o
 -27   3   5          3.37          6.34        16.79 o
 -25   3   5        469.94        571.20        44.22 o
 -23   3   5       2054.44       2053.62        63.43 o
 -21   3   5          2.53          2.97        12.30 o
 -19   3   5        213.15        226.96        18.02 o
 -17   3   5       1750.54       1690.73        40.36 o
 -15   3   5         55.30         38.08        10.00 o
 -13   3   5        129.51        200.51        14.81 o
 -11   3   5       1581.29       1673.76        36.99 o
  -9   3   5       2017.54       2242.40        39.81 o
  -7   3   5       3176.46       3327.83        52.27 o
  -5   3   5        286.97        256.75        12.88 o
  -3   3   5          6.32         18.60         6.41 o
  -1   3   5       1696.82       1773.52        32.53 o
   1   3   5        656.06        580.32        17.80 o
   3   3   5       1510.26       1522.65        32.15 o
   5   3   5        121.88        132.24        25.93 o
   7   3   5         20.05         13.82         8.88 o
   9   3   5       1104.03       1152.51        45.93 o
  11   3   5        458.28        440.34        27.36 o
  13   3   5        127.12        100.07        18.94 o
  15   3   5         86.75         94.10        19.86 o
  17   3   5        918.71        972.34        89.22 o
  19   3   5        373.28        318.38        68.04 o
  21   3   5        142.96        116.82        50.07 o
 -28   4   5         22.53         11.55        26.33 o
 -26   4   5          0.32        -27.69        18.46 o
 -24   4   5         27.85         16.34        17.70 o
 -22   4   5       1026.70       1009.26        48.37 o
 -20   4   5        638.02        723.48        38.80 o
 -18   4   5        323.74        363.21        24.51 o
 -16   4   5        426.46        443.14        20.99 o
 -14   4   5         27.90         54.26         9.72 o
 -12   4   5       4102.44       4364.54        82.77 o
 -10   4   5        310.25        308.42        15.14 o
  -8   4   5        634.26        535.76        18.27 o
  -6   4   5        291.31        327.49        14.46 o
  -4   4   5         15.39         10.55         5.22 o
  -2   4   5       3780.45       4174.52        75.32 o
   0   4   5         82.18        101.71        10.33 o
   2   4   5        444.44        525.64        20.32 o
   4   4   5         17.85         22.77         6.65 o
   6   4   5        220.01        236.06        17.06 o
   8   4   5        120.17        156.40        18.75 o
  10   4   5        169.71        132.96        16.37 o
  12   4   5        199.83        149.80        42.76 o
  14   4   5         70.94         52.75        20.68 o
  16   4   5        200.00        230.45        34.08 o
  18   4   5         50.05         46.22        34.66 o
  20   4   5          6.30         48.78        43.65 o
 -27   5   5          0.80         -3.17        23.03 o
 -25   5   5         22.11         24.71        21.51 o
 -23   5   5         68.59         84.89        23.57 o
 -21   5   5       1055.05       1197.84        81.68 o
 -19   5   5        908.67       1017.49        76.99 o
 -17   5   5         85.00         70.32        13.60 o
 -15   5   5        521.31        500.51        25.13 o
 -13   5   5       1276.09       1310.80        42.82 o
 -11   5   5         99.15        122.10        18.53 o
  -9   5   5       2760.13       2854.17        58.31 o
  -7   5   5        556.81        524.47        27.42 o
  -5   5   5         93.43         90.60        10.00 o
  -3   5   5        276.15        236.40        14.46 o
  -1   5   5          5.03          9.65         8.70 o
   1   5   5        189.59        191.63        17.37 o
   3   5   5        200.68        204.91        13.40 o
   5   5   5       1236.55       1305.56        49.68 o
   7   5   5         61.95         59.89        12.86 o
   9   5   5        538.85        528.06        33.36 o
  11   5   5        176.87        134.25        22.59 o
  13   5   5        114.26         65.65        21.35 o
  15   5   5        112.18        120.11        44.93 o
  17   5   5         22.83         14.87        26.28 o
  19   5   5         21.41         32.09        34.66 o
 -26   6   5         98.95        196.22        40.73 o
 -24   6   5        304.44        291.58        72.53 o
 -22   6   5         50.24         61.17        25.57 o
 -20   6   5       1266.89       1312.15        91.96 o
 -18   6   5        316.42        317.34        31.86 o
 -16   6   5        688.75        735.32        37.58 o
 -14   6   5        301.94        256.02        24.70 o
 -12   6   5        357.08        362.69        89.22 o
 -10   6   5         39.76         20.90        16.05 o
  -8   6   5        514.46        556.88        31.63 o
  -6   6   5        110.82        121.37        13.53 o
  -4   6   5         68.49         62.93        11.11 o
  -2   6   5         18.84         11.03         7.64 o
   0   6   5        155.17        177.19        19.04 o
   2   6   5       2947.00       2677.77        62.30 o
   4   6   5         39.03         44.63        13.91 o
   6   6   5        407.65        332.62        31.67 o
   8   6   5        185.96        158.21        27.16 o
  10   6   5          4.04        -24.06        16.04 o
  12   6   5         79.39         21.03        23.39 o
  14   6   5        405.31        482.60        71.89 o
  16   6   5        449.36        521.31        57.64 o
 -23   7   5         88.90        109.67        32.68 o
 -21   7   5          0.12        -28.21        18.81 o
 -19   7   5        513.85        498.69        48.09 o
 -17   7   5         62.88         21.58        20.97 o
 -15   7   5          2.87        -12.70        16.63 o
 -13   7   5         95.43        127.43        43.65 o
 -11   7   5         12.27         22.08        17.97 o
  -9   7   5          2.51        -15.16        10.67 o
  -7   7   5         69.64         61.74        17.52 o
  -5   7   5       1212.30       1217.85        42.65 o
  -3   7   5        112.38        108.57        16.56 o
  -1   7   5        605.80        508.00        43.46 o
   1   7   5        480.66        499.95        46.86 o
   3   7   5        410.82        482.51        45.67 o
   5   7   5         20.57         11.19        14.99 o
   7   7   5          0.49          6.29        15.20 o
   9   7   5        337.26        355.81        89.22 o
  11   7   5         84.75        154.77        33.12 o
  13   7   5         20.53         42.32        24.95 o
  15   7   5          0.11         24.92        32.09 o
 -20   8   5          7.99          3.11        49.43 o
 -18   8   5        958.83        972.39        75.10 o
 -16   8   5         10.81         20.24        19.12 o
 -14   8   5        115.28        102.27        23.60 o
 -12   8   5          3.34          3.99        28.89 o
 -10   8   5         15.30          7.31        15.04 o
  -8   8   5        182.88        203.32        21.52 o
  -6   8   5        202.49        217.27        23.53 o
  -4   8   5       1244.55       1281.86        48.57 o
  -2   8   5        178.40        152.28        19.02 o
   0   8   5         14.48         25.40        20.64 o
   2   8   5        164.64        143.47        30.32 o
   4   8   5         84.17         32.89        43.65 o
   6   8   5        532.48        520.32        37.74 o
   8   8   5          7.88        -15.22        18.20 o
  10   8   5         13.50         23.08        21.32 o
  12   8   5         59.31         56.86        26.68 o
 -17   9   5          1.91         -3.42        20.89 o
 -15   9   5         37.74         17.86        20.82 o
 -13   9   5        328.15        346.27        30.37 o
 -11   9   5        275.04        283.10        34.35 o
  -9   9   5        156.91        135.63        27.23 o
  -7   9   5          0.14        -26.83        17.88 o
  -5   9   5        188.86        141.07        26.33 o
  -3   9   5        130.69        124.33        26.33 o
  -1   9   5         24.64         25.73        20.64 o
   1   9   5          1.83        -26.83        17.88 o
   3   9   5          4.19         43.33        24.98 o
   5   9   5          0.34         16.66        23.94 o
   7   9   5         58.35         56.49        35.95 o
 -10  10   5         41.36         12.89        20.82 o
  -8  10   5        109.93         86.43        25.37 o
  -6  10   5         44.91         26.36        23.75 o
  -4  10   5         18.38         21.32        20.82 o
  -2  10   5          0.01          4.58        22.23 o
   0  10   5         74.20         50.83        24.31 o
 -32   0   6          0.03         65.47        39.80 o
 -30   0   6         13.78          1.28        32.09 o
 -28   0   6        927.34        839.60        98.85 o
 -26   0   6        727.72        712.46        60.80 o
 -24   0   6        394.72        419.87        54.48 o
 -22   0   6        684.80        683.62        53.10 o
 -20   0   6        685.55        672.71        42.90 o
 -18   0   6       3104.52       2983.68       107.38 o
 -16   0   6         48.35         42.34        14.09 o
 -14   0   6       3443.89       3454.18        87.29 o
 -12   0   6         30.21         53.10        14.96 o
 -10   0   6       1677.62       1711.04        61.71 o
  -8   0   6       7336.50       8028.36       193.81 o
  -6   0   6       6942.13       7822.81       158.72 o
  -4   0   6       2471.87       2614.34        68.18 o
  -2   0   6       1989.07       2086.43        52.25 o
   0   0   6      14745.57      14420.55       283.14 o
   2   0   6        735.34        835.25        47.93 o
   4   0   6        175.00        203.28        23.96 o
   6   0   6         29.19         62.26        16.74 o
   8   0   6         68.37         58.80        15.86 o
  10   0   6       1777.98       1838.58        60.85 o
  12   0   6         13.94         22.24        18.84 o
  14   0   6       2759.76       2667.71       150.20 o
  16   0   6         20.36         61.62        33.38 o
  18   0   6         14.48         29.53        32.09 o
  20   0   6          4.98         11.55        37.23 o
 -31   1   6          9.44         80.36        35.95 o
 -29   1   6          2.12         17.61        18.80 o
 -27   1   6        257.66        226.14        36.57 o
 -25   1   6         99.27         88.31        16.89 o
 -23   1   6        329.67        322.65        23.65 o
 -21   1   6       1883.24       1763.86        51.10 o
 -19   1   6        324.12        298.84        20.37 o
 -17   1   6         60.32         66.17        11.43 o
 -15   1   6       1682.52       1742.08        42.77 o
 -13   1   6          0.00         -2.53         7.29 o
 -11   1   6        913.39       1003.23        32.05 o
  -9   1   6        139.17        164.54        14.70 o
  -7   1   6        621.85        734.63        26.28 o
  -5   1   6       2603.59       3176.76        59.32 o
  -3   1   6        978.41        908.23        30.23 o
  -1   1   6        169.82        125.61        15.86 o
   1   1   6         50.68         87.16        11.58 o
   3   1   6       3319.39       3514.99        65.28 o
   5   1   6       1577.33       1701.35        42.19 o
   7   1   6         53.24         51.42        11.10 o
   9   1   6        286.53        300.43        28.68 o
  11   1   6       1386.93       1394.22        43.94 o
  13   1   6         11.32         13.32        15.70 o
  15   1   6        327.34        329.60        96.93 o
  17   1   6         61.13        121.13        45.57 o
  19   1   6          3.44         33.33        26.28 o
 -30   2   6         88.57        118.86        27.43 o
 -28   2   6         72.89         63.33        23.03 o
 -26   2   6        337.40        309.69        35.17 o
 -24   2   6          0.46          9.46        15.53 o
 -22   2   6        823.64        763.30        38.66 o
 -20   2   6        544.23        534.89        27.14 o
 -18   2   6       2756.22       2735.99        55.42 o
 -16   2   6          1.81          6.38         8.18 o
 -14   2   6        159.79        139.69        13.93 o
 -12   2   6          0.85         -9.15         6.48 o
 -10   2   6       2615.08       2915.69        56.05 o
  -8   2   6          0.18         -9.94         6.62 o
  -6   2   6       2214.57       2432.42        45.07 o
  -4   2   6       1593.33       1438.07        36.11 o
  -2   2   6       2000.32       1923.59        39.72 o
   0   2   6         29.02         45.05         8.60 o
   2   2   6          1.98         -1.89         9.31 o
   4   2   6       2286.41       2338.54        54.29 o
   6   2   6        905.33        884.20        40.41 o
   8   2   6         56.78         35.00        11.01 o
  10   2   6         70.58         95.57        19.46 o
  12   2   6         37.71         16.08        14.41 o
  14   2   6         10.80         13.14        15.92 o
  16   2   6        166.98        196.22        35.78 o
  18   2   6          4.19         17.97        33.38 o
  20   2   6        142.51        107.84        48.78 o
 -29   3   6          1.29        -10.95        20.97 o
 -27   3   6        111.77         87.71        23.82 o
 -25   3   6          4.29          1.52        15.98 o
 -23   3   6        177.73        120.95        23.26 o
 -21   3   6        213.54        211.82        41.15 o
 -19   3   6       1442.27       1516.58        43.25 o
 -17   3   6         37.12         31.38        13.59 o
 -15   3   6       2662.89       2880.01        58.47 o
 -13   3   6          2.47          0.74         7.18 o
 -11   3   6        496.56        424.08        21.40 o
  -9   3   6       2938.57       2958.71        55.77 o
  -7   3   6       5747.13       5563.60        88.95 o
  -5   3   6       1874.39       1812.40        36.19 o
  -3   3   6        254.00        296.08        25.76 o
  -1   3   6       1201.99       1259.84        30.23 o
   1   3   6        101.19        109.04        11.10 o
   3   3   6         76.48         79.42        11.54 o
   5   3   6          0.48          6.12        11.10 o
   7   3   6        420.62        389.45        23.99 o
   9   3   6        167.51        233.08        23.06 o
  11   3   6         43.18         34.30        14.39 o
  13   3   6         60.78         10.72        14.33 o
  15   3   6        146.72        109.08        25.99 o
  17   3   6        392.61        395.41        73.18 o
  19   3   6         32.06         86.01        44.93 o
 -28   4   6         25.14         -0.18        25.68 o
 -26   4   6         13.14         -1.69        21.32 o
 -24   4   6        244.06        270.49        31.01 o
 -22   4   6        532.49        465.98        37.16 o
 -20   4   6        302.13        277.71        28.86 o
 -18   4   6       1071.77       1118.01        58.14 o
 -16   4   6         59.70         87.52        12.46 o
 -14   4   6        620.63        547.15        26.58 o
 -12   4   6       1375.80       1302.35        36.90 o
 -10   4   6         70.57         98.35        10.43 o
  -8   4   6         47.49         76.36         8.37 o
  -6   4   6        887.77        914.00        25.17 o
  -4   4   6       3608.33       3778.74        64.11 o
  -2   4   6        146.23        159.99        14.33 o
   0   4   6         47.38         34.87        10.04 o
   2   4   6        682.91        668.89        22.57 o
   4   4   6         32.13         29.93         8.65 o
   6   4   6          7.60         22.65        10.66 o
   8   4   6       1281.89       1195.54        49.58 o
  10   4   6        361.60        323.51        60.34 o
  12   4   6        161.22        153.17        36.40 o
  14   4   6         16.20         10.95        20.43 o
  16   4   6        240.29        195.05        43.65 o
  18   4   6        404.67        541.76        87.30 o
 -27   5   6        100.05         53.28        30.17 o
 -25   5   6          2.48        -23.11        19.72 o
 -23   5   6        377.72        376.35        83.45 o
 -21   5   6         43.70          1.31        18.75 o
 -19   5   6          1.14        -12.43        15.87 o
 -17   5   6          9.53         -9.56        10.45 o
 -15   5   6         43.56         35.02        13.18 o
 -13   5   6        106.54        113.71        16.51 o
 -11   5   6        183.20        197.93        19.72 o
  -9   5   6        307.89        309.00        20.75 o
  -7   5   6        197.82        191.39        19.78 o
  -5   5   6        257.44        260.60        17.05 o
  -3   5   6       2260.53       2312.04        48.72 o
  -1   5   6        623.28        619.57        19.52 o
   1   5   6       1545.17       1425.37        33.85 o
   3   5   6        234.87        238.20        18.52 o
   5   5   6         13.86         19.44        11.08 o
   7   5   6        105.07        109.63        16.33 o
   9   5   6         12.84        -22.52        17.55 o
  11   5   6        135.59        141.41        31.31 o
  13   5   6          4.55          1.40        23.71 o
  15   5   6         10.88          3.00        24.06 o
  17   5   6         65.14         86.66        34.46 o
 -26   6   6         52.71         53.37        39.80 o
 -24   6   6         58.45         46.67        26.49 o
 -22   6   6         15.64         15.94        21.56 o
 -20   6   6          0.11        -11.37        19.38 o
 -18   6   6          2.44         -7.93        37.23 o
 -16   6   6         20.71         45.57        19.97 o
 -14   6   6        261.38        217.76        29.59 o
 -12   6   6         78.46         50.16        18.46 o
 -10   6   6        180.70        148.48        23.03 o
  -8   6   6        383.18        396.80        29.28 o
  -6   6   6       2029.50       2095.52        50.27 o
  -4   6   6         55.43         83.18        17.79 o
  -2   6   6       4359.73       4616.80       107.32 o
   0   6   6       3403.38       3234.89        85.54 o
   2   6   6        223.83        191.33        25.02 o
   4   6   6        164.19         74.30        42.70 o
   6   6   6        203.65        187.28        26.33 o
   8   6   6         29.88         41.20        37.87 o
  10   6   6         13.05          9.51        33.38 o
  12   6   6         34.71         24.49        24.46 o
  14   6   6        262.77        357.92        49.83 o
 -23   7   6          1.25        -19.52        21.14 o
 -21   7   6         45.51         40.44        25.42 o
 -19   7   6         15.54        -11.55        23.11 o
 -17   7   6         32.59          0.64        19.06 o
 -15   7   6          0.31         18.66        17.81 o
 -13   7   6        225.55        202.39        28.99 o
 -11   7   6        100.06         70.44        20.82 o
  -9   7   6        108.60        160.68        30.61 o
  -7   7   6       3195.64       3098.81        82.30 o
  -5   7   6        213.68        196.14        22.10 o
  -3   7   6        274.05        294.96        26.08 o
  -1   7   6        257.86        283.46        39.16 o
   1   7   6        190.91        242.82        35.77 o
   3   7   6          9.23         22.04        20.89 o
   5   7   6        106.79        134.40        23.30 o
   7   7   6         87.27         79.41        25.22 o
   9   7   6         20.04          7.68        22.12 o
  11   7   6          0.21         -3.93        21.32 o
  13   7   6         39.20         44.65        43.01 o
 -20   8   6          2.98         11.35        22.48 o
 -18   8   6        114.03        104.86        82.16 o
 -16   8   6        127.12        199.32        40.44 o
 -14   8   6         79.37         76.78        22.64 o
 -12   8   6         15.55         31.04        17.00 o
 -10   8   6        289.25        302.20        27.53 o
  -8   8   6        180.31        166.99        22.72 o
  -6   8   6        414.02        396.91        29.64 o
  -4   8   6         88.54         79.10        17.65 o
  -2   8   6        101.74         92.32        18.45 o
   0   8   6         36.31         75.90        31.45 o
   2   8   6        182.88        138.96        30.84 o
   4   8   6        113.46         28.24        32.09 o
   6   8   6        242.72        261.75        42.36 o
   8   8   6         25.70         44.79        23.94 o
  10   8   6         37.03         58.45        25.57 o
 -17   9   6        358.82        311.40        39.91 o
 -15   9   6          0.80         25.26        27.03 o
 -13   9   6         10.69         -3.37        16.05 o
 -11   9   6         12.34         20.88        16.29 o
  -9   9   6         33.09         20.54        24.39 o
  -7   9   6          1.37          5.14        19.97 o
  -5   9   6        158.68        149.82        29.96 o
  -3   9   6          0.40         17.73        21.20 o
  -1   9   6          0.73          2.10        21.20 o
   1   9   6          0.40         -8.21        21.73 o
   3   9   6        359.17        288.85        56.49 o
   5   9   6         42.31         70.61        38.51 o
  -6  10   6          4.26         59.68        24.04 o
  -4  10   6         28.72         31.24        24.31 o
 -31   1   7         89.51        172.51        31.91 o
 -29   1   7         45.45         92.87        33.69 o
 -27   1   7        318.42        276.63        29.27 o
 -25   1   7        661.22        619.36        35.75 o
 -23   1   7        303.96        285.26        23.73 o
 -21   1   7        170.77        152.41        21.15 o
 -19   1   7       1276.63       1342.76        37.91 o
 -17   1   7       1585.40       1552.47        39.34 o
 -15   1   7        949.99        881.90        31.48 o
 -13   1   7         88.84        161.15        23.18 o
 -11   1   7        834.92        856.15        32.19 o
  -9   1   7         88.70        113.49        14.10 o
  -7   1   7       3628.17       3752.01        70.02 o
  -5   1   7       1080.12       1216.42        60.02 o
  -3   1   7        109.79        137.03        13.17 o
  -1   1   7       2214.03       2258.56        56.40 o
   1   1   7        716.92        811.85        31.82 o
   3   1   7          2.47         -2.61         9.66 o
   5   1   7         43.49         28.37        10.87 o
   7   1   7        131.78        169.31        18.04 o
   9   1   7        785.94        738.93        38.72 o
  11   1   7        277.30        296.27        29.44 o
  13   1   7        113.54        138.57        30.82 o
  15   1   7          6.97         -7.89        18.59 o
  17   1   7         55.88         28.58        25.76 o
  19   1   7         13.33         44.93        41.08 o
 -30   2   7          4.26          6.15        20.20 o
 -28   2   7         65.96         71.60        22.67 o
 -26   2   7        383.83        343.14        36.04 o
 -24   2   7          4.87          5.55        13.72 o
 -22   2   7       1305.65       1373.26        47.72 o
 -20   2   7       2905.51       2857.47        60.16 o
 -18   2   7        267.88        262.01        19.55 o
 -16   2   7       1364.14       1176.08        35.86 o
 -14   2   7        478.24        516.54        25.93 o
 -12   2   7       4220.26       4759.25        94.51 o
 -10   2   7        541.09        614.96        29.51 o
  -8   2   7        280.17        366.39        20.38 o
  -6   2   7       2094.21       2247.62        57.70 o
  -4   2   7         21.09         17.17         8.18 o
  -2   2   7       1948.58       1884.03        45.43 o
   0   2   7          7.08          7.76         7.87 o
   2   2   7        614.79        541.64        31.74 o
   4   2   7          5.71          8.20         8.28 o
   6   2   7          0.98         -2.53        14.35 o
   8   2   7        411.30        427.50        65.36 o
  10   2   7        152.43        142.99        21.68 o
  12   2   7        975.28        952.31        51.79 o
  14   2   7         27.68         16.50        21.73 o
  16   2   7        207.90        297.84        64.19 o
  18   2   7          4.51         41.08        39.80 o
 -29   3   7         71.53         57.16        22.21 o
 -27   3   7        345.84        315.36        36.01 o
 -25   3   7        694.27        649.72        47.61 o
 -23   3   7        603.23        545.57        41.77 o
 -21   3   7       1074.31        934.59        49.10 o
 -19   3   7       1256.49       1385.31        38.33 o
 -17   3   7       1210.79       1270.57        34.83 o
 -15   3   7         38.27         45.32        10.57 o
 -13   3   7         11.00         14.56         9.23 o
 -11   3   7        209.82        189.81        20.87 o
  -9   3   7        352.35        357.46        29.97 o
  -7   3   7       1861.21       1905.08        47.62 o
  -5   3   7         12.52         16.94         8.99 o
  -3   3   7        173.14        213.12        16.64 o
  -1   3   7         86.83        106.36        13.44 o
   1   3   7       1204.32       1177.07        31.23 o
   3   3   7       1002.89        911.30        30.12 o
   5   3   7       2513.26       2417.13        67.94 o
   7   3   7        926.28        883.93        43.29 o
   9   3   7        164.40        111.79        22.95 o
  11   3   7         22.23          0.13        13.41 o
  13   3   7          0.89         32.36        22.33 o
  15   3   7        542.58        607.23        89.86 o
  17   3   7          1.83         86.01        44.93 o
 -28   4   7         52.42         20.68        58.41 o
 -26   4   7          1.54         -7.62        22.23 o
 -24   4   7        406.78        395.43        36.94 o
 -22   4   7        525.55        472.71        53.80 o
 -20   4   7       1296.70       1219.97        53.11 o
 -18   4   7        133.16        136.39        22.32 o
 -16   4   7        512.57        482.22        34.03 o
 -14   4   7         16.42         -1.73         8.52 o
 -12   4   7       1339.68       1293.37        34.09 o
 -10   4   7         33.17         12.25         7.77 o
  -8   4   7        102.14        108.90        10.95 o
  -6   4   7         60.28         51.35        11.30 o
  -4   4   7        296.72        284.22        15.84 o
  -2   4   7        150.63        150.71        13.53 o
   0   4   7       1519.12       1578.07        42.68 o
   2   4   7        276.91        270.61        17.21 o
   4   4   7         75.85         98.53        19.19 o
   6   4   7          0.10          1.18        14.87 o
   8   4   7        299.89        260.01        38.57 o
  10   4   7        232.13        262.40        41.30 o
  12   4   7          0.04        -13.58        27.06 o
  14   4   7        173.60        156.03        37.32 o
  16   4   7        246.73        415.95        79.59 o
 -27   5   7         17.09         -8.46        22.12 o
 -25   5   7         58.10         46.63        25.86 o
 -23   5   7        583.68        472.07        49.83 o
 -21   5   7         23.22         61.36        23.94 o
 -19   5   7        335.96        301.79        37.84 o
 -17   5   7        159.08        187.90        31.28 o
 -15   5   7         14.14         10.14        12.69 o
 -13   5   7        273.21        298.62        26.30 o
 -11   5   7         10.06         11.70        11.20 o
  -9   5   7        237.39        251.12        14.78 o
  -7   5   7        365.90        375.88        14.80 o
  -5   5   7       6472.11       6577.48        90.81 o
  -3   5   7          7.55         -6.29         9.01 o
  -1   5   7       1346.39       1335.48        42.62 o
   1   5   7        337.65        302.60        21.33 o
   3   5   7         56.14         34.21        20.37 o
   5   5   7        149.51        131.41        18.61 o
   7   5   7        191.99        220.40        35.85 o
   9   5   7         96.66         58.84        37.47 o
  11   5   7        182.17        119.34        33.31 o
  13   5   7         47.70         52.26        30.70 o
  15   5   7          0.21         13.04        27.44 o
 -26   6   7          7.25         -1.82        23.74 o
 -24   6   7         14.99         55.46        27.05 o
 -22   6   7        419.69        462.52        50.62 o
 -20   6   7         85.55         88.39        27.44 o
 -18   6   7        145.75        149.36        29.24 o
 -16   6   7        156.83        125.72        26.28 o
 -14   6   7          9.86         24.06        18.61 o
 -12   6   7         55.75         66.33        20.29 o
 -10   6   7         10.59         22.49        14.38 o
  -8   6   7        150.67        141.21        32.38 o
  -6   6   7        188.49        179.08        22.88 o
  -4   6   7       1676.14       1656.43        57.68 o
  -2   6   7        290.89        275.82        38.00 o
   0   6   7          4.13          9.36        21.56 o
   2   6   7        256.83        200.46        26.91 o
   4   6   7         12.95         10.39        19.72 o
   6   6   7        185.95        190.32        59.70 o
   8   6   7          0.12        -19.47        19.12 o
  10   6   7         15.61         29.53        24.51 o
  12   6   7         75.12         75.34        37.23 o
 -23   7   7         10.75         22.83        24.85 o
 -21   7   7          0.73        -25.42        19.23 o
 -19   7   7        195.62        241.92        37.87 o
 -17   7   7         33.09          1.44        31.45 o
 -15   7   7        145.37        116.03        26.49 o
 -13   7   7        136.29        138.07        25.29 o
 -11   7   7        774.53        803.36        47.88 o
  -9   7   7          0.00          2.81        14.56 o
  -7   7   7         18.19         27.33        15.76 o
  -5   7   7          3.53         -3.53        17.48 o
  -3   7   7        559.75        467.13        35.10 o
  -1   7   7        146.16        125.81        50.07 o
   1   7   7         29.38         -9.53        20.63 o
   3   7   7        131.30        136.08        41.08 o
   5   7   7        108.07         47.92        35.30 o
   7   7   7          3.42         20.44        23.13 o
   9   7   7         32.15         39.94        24.46 o
  11   7   7          5.32         30.98        42.36 o
 -20   8   7         97.31        119.55        31.76 o
 -18   8   7         10.20          2.59        21.32 o
 -16   8   7        266.77        316.47        44.93 o
 -14   8   7        126.62        120.06        21.77 o
 -12   8   7         16.24          6.28        15.95 o
 -10   8   7        140.62        132.75        21.58 o
  -8   8   7          9.97         16.20        15.39 o
  -6   8   7          6.40          6.72        14.98 o
  -4   8   7        294.70        300.61        28.34 o
  -2   8   7         42.53         53.83        18.55 o
   0   8   7        589.13        406.36        47.50 o
   2   8   7        653.97        540.47        77.03 o
   4   8   7         11.72         32.09        37.23 o
   6   8   7         67.44         93.95        27.68 o
   8   8   7         11.37         47.36        25.76 o
 -15   9   7         50.41         49.32        20.12 o
 -13   9   7          1.11         -2.30        15.57 o
 -11   9   7          8.06         13.34        16.94 o
  -9   9   7          5.22        -19.26        22.21 o
  -7   9   7          6.61        -19.26        30.81 o
  -5   9   7         20.28         34.00        25.37 o
  -3   9   7          0.00          7.63        34.02 o
  -1   9   7         56.60        150.20        44.93 o
   1   9   7          0.08         -1.28        33.38 o
   3   9   7        266.40        242.64        59.05 o
 -32   0   8         68.94        116.82        50.07 o
 -30   0   8          8.75         15.92        22.64 o
 -28   0   8          0.03        -12.87        19.50 o
 -26   0   8        165.07        178.42        34.94 o
 -24   0   8        294.09        305.58        33.83 o
 -22   0   8       2035.04       2262.86       104.59 o
 -20   0   8       4827.87       4827.04       123.66 o
 -18   0   8       9315.99       9673.03       248.36 o
 -16   0   8         82.80         79.72        18.21 o
 -14   0   8         45.08         23.88        15.71 o
 -12   0   8        343.38        277.75        31.62 o
 -10   0   8      11646.12      12699.67       300.93 o
  -8   0   8        370.17        342.00        29.04 o
  -6   0   8       6918.54       7019.10       154.00 o
  -4   0   8       1138.41       1003.43        44.34 o
  -2   0   8       1340.56       1300.92        44.39 o
   0   0   8        419.37        464.63        35.57 o
   2   0   8        434.92        427.86        36.58 o
   4   0   8       1045.85       1142.24        60.24 o
   6   0   8        437.27        533.00        51.91 o
   8   0   8        143.83        198.81        30.10 o
  10   0   8        744.91        758.72        88.58 o
  12   0   8        113.66        133.51        42.36 o
  14   0   8        508.08        448.04        74.46 o
  16   0   8          3.70         -3.85        30.81 o
 -31   1   8        115.87        194.15        40.18 o
 -29   1   8         13.31         13.25        16.45 o
 -27   1   8        306.04        343.54        32.01 o
 -25   1   8       1277.75       1448.42        50.83 o
 -23   1   8        340.90        314.68        34.81 o
 -21   1   8        791.99        748.26        33.71 o
 -19   1   8        717.28        693.19        31.45 o
 -17   1   8        115.04        106.94        14.05 o
 -15   1   8       1779.19       1883.30        47.85 o
 -13   1   8        342.50        327.14        24.04 o
 -11   1   8       1210.06       1171.02        38.81 o
  -9   1   8        236.75        301.38        18.93 o
  -7   1   8         49.25         50.56        12.27 o
  -5   1   8        495.32        506.33        24.20 o
  -3   1   8          9.08         -6.08         8.70 o
  -1   1   8          0.93          8.59         8.20 o
   1   1   8        502.07        514.42        27.02 o
   3   1   8        180.11        156.77        19.00 o
   5   1   8         85.08         99.81        19.37 o
   7   1   8         24.04         29.47        16.05 o
   9   1   8        439.33        422.06        34.52 o
  11   1   8        201.06        285.12        82.80 o
  13   1   8        110.77         98.46        29.41 o
  15   1   8         10.01         17.83        26.32 o
  17   1   8          7.51          0.00        34.66 o
 -30   2   8        137.04        178.31        33.92 o
 -28   2   8        257.38        281.00        35.76 o
 -26   2   8         64.42         66.27        17.96 o
 -24   2   8         65.92         85.24        18.38 o
 -22   2   8        116.43        152.80        20.15 o
 -20   2   8        548.99        453.90        25.97 o
 -18   2   8        316.21        287.80        20.90 o
 -16   2   8         21.04         19.86        10.82 o
 -14   2   8        111.39         79.83        12.88 o
 -12   2   8        301.82        265.04        30.78 o
 -10   2   8       1132.04       1018.27        35.97 o
  -8   2   8        491.46        568.14        27.60 o
  -6   2   8       1850.81       1863.90        69.60 o
  -4   2   8         55.52         44.24        10.63 o
  -2   2   8          2.37         -2.70         8.58 o
   0   2   8         61.41         35.80        10.13 o
   2   2   8       1266.20       1308.89        41.46 o
   4   2   8         27.45         16.93         9.84 o
   6   2   8         17.60        -16.41        13.17 o
   8   2   8        300.93        246.32        30.46 o
  10   2   8         39.93         28.98        18.04 o
  12   2   8        220.11        179.46        34.87 o
  14   2   8         95.46         93.72        43.65 o
  16   2   8         67.44         83.45        47.50 o
 -29   3   8        161.49        231.15        33.99 o
 -27   3   8          0.57          4.48        16.49 o
 -25   3   8        309.62        293.72        34.03 o
 -23   3   8        721.83        700.67        40.74 o
 -21   3   8        377.31        445.99        31.75 o
 -19   3   8        199.69        199.30        19.94 o
 -17   3   8        107.91         81.34        14.25 o
 -15   3   8        141.82        118.26        15.03 o
 -13   3   8         17.78          9.65         9.43 o
 -11   3   8        316.86        299.22        19.72 o
  -9   3   8        130.82        134.59        15.30 o
  -7   3   8         35.87         51.67        11.47 o
  -5   3   8          0.72          2.79         8.99 o
  -3   3   8       4208.59       4139.88        90.41 o
  -1   3   8        742.13        705.20        38.30 o
   1   3   8       1049.70       1072.44        34.27 o
   3   3   8         61.48         29.30        11.50 o
   5   3   8        268.54        242.33        28.09 o
   7   3   8        320.74        346.70        42.68 o
   9   3   8        177.05        137.94        31.76 o
  11   3   8         96.71         75.97        25.99 o
  13   3   8         20.66          8.99        29.53 o
  15   3   8          0.51         -3.85        35.95 o
 -28   4   8          4.34        -19.95        23.55 o
 -26   4   8         12.98         26.91        24.31 o
 -24   4   8        548.71        484.91        40.93 o
 -22   4   8          0.67         20.73        16.07 o
 -20   4   8        321.40        369.97        33.74 o
 -18   4   8        315.09        287.31        24.02 o
 -16   4   8         50.80         54.96        14.36 o
 -14   4   8        987.94       1011.69        38.39 o
 -12   4   8         51.59         72.77        12.04 o
 -10   4   8         76.58         60.23        10.59 o
  -8   4   8        768.22        782.99        27.32 o
  -6   4   8        382.81        363.56        21.37 o
  -4   4   8         39.69         26.85        10.10 o
  -2   4   8       4056.50       3840.97        76.89 o
   0   4   8        150.58        165.48        15.84 o
   2   4   8         11.22         -4.70         9.28 o
   4   4   8        559.70        485.23        39.47 o
   6   4   8         22.38         -7.92        14.56 o
   8   4   8         80.72        125.89        69.97 o
  10   4   8        166.10        164.86        35.85 o
  12   4   8         43.63         76.37        31.42 o
  14   4   8        610.55        788.24       106.55 o
 -27   5   8         22.98          4.56        25.58 o
 -25   5   8         89.97         86.51        43.65 o
 -23   5   8        300.53        259.24        40.39 o
 -21   5   8        489.19        520.66        52.19 o
 -19   5   8          9.70          3.51        18.59 o
 -17   5   8         20.68         39.29        16.55 o
 -15   5   8        965.73        977.53        56.11 o
 -13   5   8        134.46        132.04        25.46 o
 -11   5   8        115.95        131.05        17.95 o
  -9   5   8        277.38        305.32        20.37 o
  -7   5   8       1394.31       1402.58        39.01 o
  -5   5   8        691.88        746.60        30.72 o
  -3   5   8        226.69        222.51        18.85 o
  -1   5   8        370.11        358.13        26.97 o
   1   5   8          0.60         11.08        12.30 o
   3   5   8         76.07        120.10        18.86 o
   5   5   8          6.75          4.53        16.54 o
   7   5   8        210.66        128.13        30.01 o
   9   5   8        161.15        127.73        36.76 o
  11   5   8         28.24          4.84        26.51 o
  13   5   8          1.22        -16.35        23.29 o
 -26   6   8          9.57        -14.00        24.66 o
 -24   6   8          3.11         -5.24        20.61 o
 -22   6   8          0.03          5.72        22.47 o
 -20   6   8        268.27        230.95        36.76 o
 -18   6   8         12.04         14.87        19.50 o
 -16   6   8         51.29         60.49        22.64 o
 -14   6   8        614.71        598.28        73.82 o
 -12   6   8        178.46        171.20        28.85 o
 -10   6   8       1034.90       1045.58        51.19 o
  -8   6   8         61.81         36.98        16.66 o
  -6   6   8        376.35        380.57        33.19 o
  -4   6   8        642.49        641.56        42.20 o
  -2   6   8        407.77        402.89        45.14 o
   0   6   8          1.63         11.55        29.53 o
   2   6   8          2.41         30.81        29.53 o
   4   6   8        362.81        321.25        42.55 o
   6   6   8        257.00        337.71        44.93 o
   8   6   8          0.72          9.74        24.04 o
  10   6   8         24.95         17.39        28.10 o
 -23   7   8         33.23         18.43        44.93 o
 -21   7   8          1.76         30.63        24.65 o
 -19   7   8          2.75          3.39        47.50 o
 -17   7   8        309.59        284.77        44.93 o
 -15   7   8        418.13        338.92        39.66 o
 -13   7   8         76.87         59.30        20.19 o
 -11   7   8        276.38        244.64        27.85 o
  -9   7   8          8.49          0.98        16.27 o
  -7   7   8         14.37         19.42        16.98 o
  -5   7   8         98.57         99.02        21.72 o
  -3   7   8          6.83          8.21        16.79 o
  -1   7   8          0.31         -5.43        17.68 o
   1   7   8          0.11         38.51        32.09 o
   3   7   8        158.82        245.20        57.77 o
   5   7   8         20.08         16.69        33.38 o
   7   7   8         30.43         32.95        27.19 o
 -20   8   8         50.75         54.06        27.97 o
 -18   8   8         11.03         11.03        22.23 o
 -16   8   8          3.84        -10.72        25.68 o
 -14   8   8          5.75         12.12        18.20 o
 -12   8   8         17.05         15.83        16.35 o
 -10   8   8         43.76         37.33        18.57 o
  -8   8   8         46.96         34.71        18.42 o
  -6   8   8          8.98          9.09        17.19 o
  -4   8   8         75.74        109.15        26.14 o
  -2   8   8          0.08          2.48        48.14 o
   0   8   8        660.75        674.19        53.31 o
   2   8   8        164.99        213.11        53.92 o
   4   8   8         29.33         -3.85        33.38 o
 -13   9   8          5.38         -9.92        19.72 o
 -11   9   8         15.82        -38.51        28.24 o
  -9   9   8        185.36        282.43        55.20 o
  -7   9   8        206.00        175.88        46.22 o
  -5   9   8         57.38         56.49        37.23 o
  -3   9   8        100.52         88.58        43.65 o
  -1   9   8         25.37         -5.14        34.66 o
 -31   1   9          0.00          1.15        17.23 o
 -29   1   9        105.51        121.46        23.26 o
 -27   1   9        190.79        175.91        32.05 o
 -25   1   9        797.82        880.84        47.00 o
 -23   1   9        698.05        770.15        39.39 o
 -21   1   9       1873.12       1950.07        82.87 o
 -19   1   9       1426.79       1413.52        41.37 o
 -17   1   9       2080.76       1904.35        51.40 o
 -15   1   9        254.62        207.15        21.85 o
 -13   1   9        658.58        720.25        43.73 o
 -11   1   9         93.35        115.90        17.31 o
  -9   1   9       1814.40       1964.29        55.23 o
  -7   1   9       1239.03       1260.03        36.31 o
  -5   1   9          0.30          2.16         9.52 o
  -3   1   9        399.73        355.24        23.25 o
  -1   1   9       1115.51       1211.00        38.83 o
   1   1   9        353.40        391.79        25.57 o
   3   1   9         96.77        144.37        21.70 o
   5   1   9         19.98         33.00        18.71 o
   7   1   9         53.19         46.79        26.83 o
   9   1   9        399.54        385.32        61.62 o
  11   1   9        384.53        477.76        54.01 o
  13   1   9          9.85         29.75        26.14 o
  15   1   9          2.11         17.97        39.80 o
 -30   2   9          4.00        -14.52        18.84 o
 -28   2   9         37.62         37.81        17.77 o
 -26   2   9         11.62          4.70        14.51 o
 -24   2   9        615.96        595.13        39.01 o
 -22   2   9        946.13        921.60        41.91 o
 -20   2   9       2518.74       2508.55        62.26 o
 -18   2   9        352.37        387.05        26.58 o
 -16   2   9       1756.33       1751.73        62.07 o
 -14   2   9        195.70        170.17        19.33 o
 -12   2   9        708.97        662.54        34.69 o
 -10   2   9        307.44        252.33        28.43 o
  -8   2   9        380.21        468.80        29.50 o
  -6   2   9       1187.96       1307.57        43.36 o
  -4   2   9        687.67        767.39        38.00 o
  -2   2   9        903.48        908.20        42.09 o
   0   2   9       1080.99       1009.64        57.23 o
   2   2   9         62.58         82.35        17.57 o
   4   2   9         12.76          6.68        19.73 o
   6   2   9         29.45         18.99        17.51 o
   8   2   9        443.45        439.21        42.02 o
  10   2   9         50.26         22.41        34.66 o
  12   2   9        317.83        531.49        86.01 o
  14   2   9          8.26         55.20        43.65 o
 -29   3   9          0.71         10.57        19.48 o
 -27   3   9          6.98          5.15        18.44 o
 -25   3   9         11.43          3.76        14.79 o
 -23   3   9         10.21         18.75        14.97 o
 -21   3   9        222.20        182.72        34.71 o
 -19   3   9        655.18        680.56        38.41 o
 -17   3   9        177.96        172.19        18.34 o
 -15   3   9        190.74        146.49        25.82 o
 -13   3   9          7.34         11.42        10.28 o
 -11   3   9          0.37        -12.56         9.30 o
  -9   3   9          8.53         -6.22         9.58 o
  -7   3   9         66.07         56.01        15.32 o
  -5   3   9       2056.44       2007.22        51.11 o
  -3   3   9        111.73         88.67        19.27 o
  -1   3   9       1856.41       1872.20        56.91 o
   1   3   9          0.85          8.61        12.79 o
   3   3   9          5.93          2.36        12.60 o
   5   3   9          1.87        -10.92        14.64 o
   7   3   9         60.34         78.70        29.79 o
   9   3   9         75.03         71.00        60.98 o
  11   3   9         32.01         77.03        41.08 o
  13   3   9        107.67         80.88        47.50 o
 -28   4   9          9.59         55.84        27.23 o
 -26   4   9         63.36         90.80        29.59 o
 -24   4   9         45.41         35.68        19.16 o
 -22   4   9        603.61        686.28        47.75 o
 -20   4   9          0.40        -17.32        11.54 o
 -18   4   9        257.56        239.83        23.76 o
 -16   4   9          1.79         14.11        12.59 o
 -14   4   9          0.09        -13.92        11.86 o
 -12   4   9        215.56        182.18        18.31 o
 -10   4   9        109.68        103.40        15.72 o
  -8   4   9       1643.23       1700.47        45.17 o
  -6   4   9        772.22        791.97        32.64 o
  -4   4   9       2080.47       2129.87        52.30 o
  -2   4   9        647.01        664.63        38.71 o
   0   4   9          2.02         30.71        17.00 o
   2   4   9         78.82         24.82        17.05 o
   4   4   9         10.92          7.82        29.08 o
   6   4   9        227.82        220.92        30.90 o
   8   4   9        106.28        162.46        29.38 o
  10   4   9          4.21        -10.60        35.95 o
  12   4   9          5.22         -2.57        30.81 o
 -27   5   9          1.25        -16.82        22.23 o
 -25   5   9        141.71        145.28        34.24 o
 -23   5   9          9.90         59.23        27.19 o
 -21   5   9          4.18         24.39        21.28 o
 -19   5   9        166.02        154.77        46.86 o
 -17   5   9        241.62        256.96        28.13 o
 -15   5   9        556.68        462.88        55.54 o
 -13   5   9        581.19        564.93        39.06 o
 -11   5   9       1461.22       1514.53        60.78 o
  -9   5   9       1066.09       1094.06        38.81 o
  -7   5   9         42.05         21.17        12.22 o
  -5   5   9          1.43          1.75        11.09 o
  -3   5   9        826.30        874.64        39.73 o
  -1   5   9         15.25         14.70        14.73 o
   1   5   9         15.22         27.56        20.29 o
   3   5   9         69.97         35.22        20.33 o
   5   5   9        344.80        271.23        34.26 o
   7   5   9         75.27         30.63        20.62 o
   9   5   9         26.01         32.96        27.14 o
  11   5   9          3.55         47.66        32.68 o
 -24   6   9         71.40         79.99        31.23 o
 -22   6   9        185.59        193.62        72.53 o
 -20   6   9         50.87         60.95        26.68 o
 -18   6   9         25.69         -4.63        28.24 o
 -16   6   9        227.94        182.65        46.86 o
 -14   6   9         21.40         18.37        18.81 o
 -12   6   9        101.78        133.52        24.68 o
 -10   6   9         37.74         28.46        22.64 o
  -8   6   9         20.94         18.07        16.32 o
  -6   6   9         57.46         46.00        25.68 o
  -4   6   9         67.79         50.22        22.64 o
  -2   6   9        352.85        392.21        42.94 o
   0   6   9        100.38        100.14        41.08 o
   2   6   9         10.51         19.26        33.38 o
   4   6   9        197.82        265.66        42.20 o
   6   6   9        263.68        263.05        43.05 o
   8   6   9          3.41         14.77        27.41 o
 -23   7   9        104.05        132.01        34.94 o
 -21   7   9         94.72         81.78        32.74 o
 -19   7   9        151.96        167.76        33.55 o
 -17   7   9          7.57        -22.37        18.49 o
 -15   7   9         20.73         16.25        20.63 o
 -13   7   9        261.10        129.15        33.38 o
 -11   7   9         17.67         -3.63        28.24 o
  -9   7   9        170.30         82.16        39.80 o
  -7   7   9        132.75        115.14        27.59 o
  -5   7   9         80.90         83.23        25.86 o
  -3   7   9         37.68         55.44        23.74 o
  -1   7   9         38.33         66.05        25.37 o
   1   7   9         29.53        115.54        44.93 o
   3   7   9         85.16        103.99        43.65 o
   5   7   9         90.75        149.77        36.28 o
 -18   8   9         34.03         65.02        28.10 o
 -16   8   9          6.26         19.08        23.13 o
 -14   8   9          3.82          1.17        28.24 o
 -12   8   9         30.77         40.15        50.71 o
 -10   8   9         68.57         90.87        51.35 o
  -8   8   9         79.54         66.15        25.76 o
  -6   8   9         20.01         15.85        21.90 o
  -4   8   9        181.16        280.23        38.55 o
  -2   8   9          0.00        -16.51        19.91 o
   0   8   9         70.19        106.09        29.92 o
   2   8   9          0.39          0.00        33.38 o
 -30   0  10       1209.37       1412.63       100.14 o
 -28   0  10          4.76         29.10        24.31 o
 -26   0  10         15.14         53.01        45.57 o
 -24   0  10        293.60        233.21        58.41 o
 -22   0  10       2069.20       2112.42        92.96 o
 -20   0  10       1689.85       1764.09        68.51 o
 -18   0  10       3075.81       3126.31       112.47 o
 -16   0  10        985.30        904.74        63.52 o
 -14   0  10          2.74        -16.39        15.11 o
 -12   0  10        598.26        681.49        44.99 o
 -10   0  10        743.22        723.32        83.64 o
  -8   0  10          2.48         -9.82        15.54 o
  -6   0  10        383.70        388.14        35.50 o
  -4   0  10       1122.21       1150.34        59.27 o
  -2   0  10        409.24        373.30        42.15 o
   0   0  10        958.51        942.25        63.23 o
   2   0  10       2607.31       2679.26       148.92 o
   4   0  10         22.14         -7.70        25.68 o
   6   0  10        434.04        509.66        75.74 o
   8   0  10        265.06        305.54        61.62 o
  10   0  10        716.79        709.93        96.28 o
  12   0  10        158.05        200.27        57.77 o
 -31   1  10        107.87        164.37        28.60 o
 -29   1  10        179.41        139.89        26.68 o
 -27   1  10          0.21         11.93        16.64 o
 -25   1  10        485.88        466.23        36.21 o
 -23   1  10        132.69        116.47        19.13 o
 -21   1  10         97.12         77.47        19.46 o
 -19   1  10        264.88        245.55        22.63 o
 -17   1  10        472.85        496.19        30.45 o
 -15   1  10        112.79         72.97        24.03 o
 -13   1  10         59.75         42.40        14.23 o
 -11   1  10         21.87         22.69        10.99 o
  -9   1  10         11.41         -3.60         9.43 o
  -7   1  10         86.31        126.05        17.15 o
  -5   1  10          7.23         21.04        11.61 o
  -3   1  10       1127.28       1192.32        49.65 o
  -1   1  10       1286.22       1331.01        45.70 o
   1   1  10        356.60        427.89        33.46 o
   3   1  10         69.73         97.44        24.28 o
   5   1  10          2.28         16.14        21.20 o
   7   1  10          2.46         -9.41        19.00 o
   9   1  10         26.87          7.90        23.13 o
  11   1  10          9.02         16.69        24.46 o
 -30   2  10          1.12        -14.00        16.22 o
 -28   2  10         28.53         26.51        17.87 o
 -26   2  10         17.06         41.75        17.74 o
 -24   2  10        276.20        284.38        29.31 o
 -22   2  10         72.17         83.11        19.64 o
 -20   2  10       2831.27       2934.91        70.65 o
 -18   2  10        369.55        399.82        27.40 o
 -16   2  10          0.06          0.28        11.47 o
 -14   2  10        523.50        477.84        31.90 o
 -12   2  10         11.29         -6.01         9.54 o
 -10   2  10        206.87        254.27        23.84 o
  -8   2  10       1222.58       1328.90        46.40 o
  -6   2  10       1420.39       1401.82        54.85 o
  -4   2  10         10.20          7.91        14.45 o
  -2   2  10       3120.30       3136.03        79.00 o
   0   2  10        682.40        755.70        51.14 o
   2   2  10         42.26         44.94        18.53 o
   4   2  10        347.64        333.21        30.97 o
   6   2  10          6.07         -9.02        28.89 o
   8   2  10         44.22         72.94        27.68 o
  10   2  10         39.04         89.86        44.93 o
  12   2  10         80.31        102.70        53.92 o
 -29   3  10         53.66         62.60        22.45 o
 -27   3  10         11.37         32.64        17.23 o
 -25   3  10          0.35         -1.68        17.97 o
 -23   3  10        126.45        141.34        22.64 o
 -21   3  10          2.61        -11.92        13.18 o
 -19   3  10         49.79         21.72        24.09 o
 -17   3  10          6.46          9.52        19.80 o
 -15   3  10       1158.83       1145.60        46.90 o
 -13   3  10        614.45        591.39        40.02 o
 -11   3  10          9.99         -7.61        10.32 o
  -9   3  10        735.13        741.92        41.61 o
  -7   3  10       3930.00       4029.92        90.63 o
  -5   3  10        560.63        607.40        35.57 o
  -3   3  10        179.26        176.59        21.12 o
  -1   3  10        824.97        858.21        50.09 o
   1   3  10        167.26        167.05        22.29 o
   3   3  10         22.68         25.68        19.55 o
   5   3  10          2.31         29.01        19.53 o
   7   3  10          1.84          3.79        19.38 o
   9   3  10          7.71         57.77        39.80 o
  11   3  10         12.52         48.78        43.65 o
 -28   4  10          4.24         23.31        52.64 o
 -26   4  10         51.48         20.27        24.04 o
 -24   4  10         61.11         53.11        24.32 o
 -22   4  10        210.49        130.43        25.41 o
 -20   4  10        272.41        313.14        33.91 o
 -18   4  10        165.97        118.01        23.19 o
 -16   4  10         44.74         51.25        14.35 o
 -14   4  10        277.20        229.46        22.67 o
 -12   4  10         24.79         24.81        13.20 o
 -10   4  10        418.40        421.41        28.27 o
  -8   4  10        300.41        352.69        32.71 o
  -6   4  10          4.55         -1.25        13.83 o
  -4   4  10          5.66         12.56        15.92 o
  -2   4  10         92.05         65.02        21.68 o
   0   4  10         24.46         23.45        22.32 o
   2   4  10          0.35         -0.28        17.42 o
   4   4  10        143.59         96.64        25.52 o
   6   4  10        107.49        131.32        28.63 o
   8   4  10          2.88          1.28        21.79 o
  10   4  10         48.22         28.05        94.36 o
 -27   5  10         76.66         36.14        29.24 o
 -25   5  10        236.12        309.02        47.10 o
 -23   5  10          1.33        -18.93        21.32 o
 -21   5  10         88.78        108.95        80.24 o
 -19   5  10        138.41        134.09        31.46 o
 -17   5  10        443.79        366.70        34.93 o
 -15   5  10        444.52        388.40        35.08 o
 -13   5  10        222.62        212.11        27.35 o
 -11   5  10          9.00         11.55        21.18 o
  -9   5  10         12.88         36.95        17.90 o
  -7   5  10         99.79         77.65        17.98 o
  -5   5  10          4.18          0.43        14.49 o
  -3   5  10        275.58        234.54        28.69 o
  -1   5  10         24.17         26.79        18.24 o
   1   5  10         72.22         42.12        43.01 o
   3   5  10          5.64         10.19        18.77 o
   5   5  10        185.09        227.09        33.10 o
   7   5  10         19.61         87.03        57.13 o
 -24   6  10          2.45        -16.81        23.13 o
 -22   6  10         93.49        119.84        60.98 o
 -20   6  10          7.23         24.58        21.90 o
 -18   6  10         74.98         35.27        22.54 o
 -16   6  10          0.03         13.48        32.74 o
 -14   6  10          3.83          6.65        19.72 o
 -12   6  10         13.47         10.90        19.12 o
 -10   6  10          4.81         -0.45        19.50 o
  -8   6  10         19.80          9.63        20.88 o
  -6   6  10        241.10        275.90        38.91 o
  -4   6  10          0.31        -11.36        18.09 o
  -2   6  10         36.75         78.56        27.41 o
   0   6  10         14.48         17.97        33.38 o
   2   6  10        182.79        177.16        52.64 o
   4   6  10         11.69         11.10        41.72 o
   6   6  10         23.74         29.55        27.59 o
 -21   7  10         12.22         49.02        28.88 o
 -19   7  10          1.31         20.84        24.85 o
 -17   7  10         15.82         65.69        26.12 o
 -15   7  10        145.74         83.61        33.38 o
 -13   7  10          0.46         -3.62        19.91 o
 -11   7  10          0.10         35.17        24.39 o
  -9   7  10        345.94        383.59        44.04 o
  -7   7  10          0.06        -16.75        32.74 o
  -5   7  10        120.17        160.15        32.53 o
  -3   7  10        177.37        179.82        74.46 o
  -1   7  10         13.54         14.69        22.64 o
   1   7  10          7.67        -25.68        29.53 o
   3   7  10        262.87        299.12        69.32 o
 -16   8  10          8.60         25.03        49.43 o
 -14   8  10         21.35         48.35        24.98 o
 -12   8  10         34.64         66.15        27.14 o
 -10   8  10         24.99         30.58        37.23 o
  -8   8  10         17.96         30.28        26.96 o
  -6   8  10         94.35        172.71        33.82 o
  -4   8  10        240.69        217.32        50.71 o
 -29   1  11          0.42         10.55        17.41 o
 -27   1  11        809.79        861.05        51.21 o
 -25   1  11          6.90         15.30        15.74 o
 -23   1  11          0.95         12.70        15.53 o
 -21   1  11       1146.35       1154.44        49.59 o
 -19   1  11        847.83        947.73        49.20 o
 -17   1  11        232.71        238.58        25.49 o
 -15   1  11         61.68         54.58        16.61 o
 -13   1  11         89.35         92.32        19.80 o
 -11   1  11        132.98         98.28        22.42 o
  -9   1  11         52.54         48.40        15.27 o
  -7   1  11         16.32         -6.94        12.48 o
  -5   1  11       1746.42       1677.90        56.14 o
  -3   1  11         19.73          8.50        13.14 o
  -1   1  11       1967.91       1886.67        88.57 o
   1   1  11        800.28        774.87        45.17 o
   3   1  11          0.18          7.98        18.27 o
   5   1  11         44.54         24.13        24.31 o
   7   1  11        204.36        208.42        50.71 o
   9   1  11         26.17         11.53        29.53 o
 -30   2  11         20.43         27.15        19.56 o
 -28   2  11        156.85        225.29        29.25 o
 -26   2  11          5.67         -1.65        15.54 o
 -24   2  11         88.51         88.62        20.68 o
 -22   2  11         16.82         10.50        15.37 o
 -20   2  11       1421.15       1465.25        55.07 o
 -18   2  11        662.49        700.05        64.36 o
 -16   2  11        681.16        645.79        38.81 o
 -14   2  11        173.70        182.06        21.85 o
 -12   2  11        848.94        785.76        63.00 o
 -10   2  11        140.02        134.94        20.21 o
  -8   2  11        279.28        289.33        27.18 o
  -6   2  11         85.12         48.91        17.97 o
  -4   2  11        598.97        611.76        38.62 o
  -2   2  11         54.97         75.56        18.38 o
   0   2  11          4.00         -3.50        13.58 o
   2   2  11         12.66          2.89        17.26 o
   4   2  11        199.91        222.72        52.19 o
   6   2  11         68.14         75.91        46.86 o
   8   2  11         45.04        102.70        47.50 o
 -29   3  11         19.44         33.22        22.07 o
 -27   3  11         57.52         78.26        24.77 o
 -25   3  11         73.96        135.93        43.23 o
 -23   3  11        910.63       1021.22        63.36 o
 -21   3  11        161.46        137.80        22.45 o
 -19   3  11        274.48        288.85        28.24 o
 -17   3  11        525.58        552.53        36.61 o
 -15   3  11          7.69        -11.85        12.83 o
 -13   3  11       1331.71       1269.26        51.44 o
 -11   3  11        997.93        998.57        47.26 o
  -9   3  11        129.80        145.22        20.53 o
  -7   3  11         38.50         32.38        14.44 o
  -5   3  11          4.46         -3.29        12.17 o
  -3   3  11         39.65         28.89        15.76 o
  -1   3  11        103.31         95.66        24.01 o
   1   3  11        155.20        111.01        25.50 o
   3   3  11         33.42         59.86        22.85 o
   5   3  11         13.74          1.07        24.31 o
   7   3  11         13.07         13.44        23.94 o
 -28   4  11          0.54         13.06        25.58 o
 -26   4  11          1.95         -5.44        30.81 o
 -24   4  11        164.28        137.77        26.92 o
 -22   4  11        223.69        242.78        42.33 o
 -20   4  11        190.92        267.45        50.93 o
 -18   4  11        565.00        468.81        41.27 o
 -16   4  11       1548.14       1475.91        64.05 o
 -14   4  11         17.84        -17.80        15.02 o
 -12   4  11        350.71        364.35        35.31 o
 -10   4  11         40.59         35.82        17.22 o
  -8   4  11        122.78        113.09        23.21 o
  -6   4  11          1.48         12.16        16.24 o
  -4   4  11        545.92        577.80        44.47 o
  -2   4  11        197.92        199.02        29.30 o
   0   4  11         82.16         43.96        34.02 o
   2   4  11         85.26         80.63        25.11 o
   4   4  11        247.96        290.44        37.53 o
   6   4  11        110.88         96.77        49.43 o
 -25   5  11        101.76         68.47        31.31 o
 -23   5  11          0.18        -19.87        24.39 o
 -21   5  11         31.74         35.59        25.29 o
 -19   5  11        168.78        103.34        30.86 o
 -17   5  11          4.97          3.27        34.02 o
 -15   5  11          0.33         37.94        42.53 o
 -13   5  11         25.01         -3.66        15.31 o
 -11   5  11         17.26         62.48        19.79 o
  -9   5  11         46.79         27.85        18.21 o
  -7   5  11        177.41        194.06        28.23 o
  -5   5  11          6.17          0.84        15.11 o
  -3   5  11        111.17        104.71        25.40 o
  -1   5  11         39.69         50.87        20.87 o
   1   5  11         74.42        102.54        28.37 o
   3   5  11         10.70         57.77        41.08 o
   5   5  11        282.53        344.80        53.54 o
 -22   6  11          6.96          0.44        23.94 o
 -20   6  11         30.85         14.52        23.55 o
 -18   6  11         33.97         11.55        22.69 o
 -16   6  11         17.98         14.41        60.98 o
 -14   6  11         74.82         84.62        27.41 o
 -12   6  11         26.67         47.89        24.04 o
 -10   6  11         59.77         89.57        29.24 o
  -8   6  11          2.41         10.12        23.55 o
  -6   6  11        227.50        177.67        34.87 o
  -4   6  11         22.42         27.42        43.65 o
  -2   6  11        262.02        235.61        39.29 o
   0   6  11         48.08         70.93        54.56 o
   2   6  11         36.24         96.28        50.07 o
 -19   7  11         26.18         59.56        27.59 o
 -17   7  11         34.49         41.35        26.14 o
 -15   7  11          0.56          8.06        22.64 o
 -13   7  11          8.57         36.32        24.95 o
 -11   7  11         35.85         62.14        27.05 o
  -9   7  11         20.92         52.64        38.51 o
  -7   7  11         65.58         55.71        27.68 o
  -5   7  11        148.45        205.58        38.51 o
  -3   7  11         25.45         26.59        26.77 o
 -30   0  12          0.37         25.06        28.50 o
 -28   0  12        100.12         82.94        59.70 o
 -26   0  12         19.72         12.40        22.48 o
 -24   0  12        575.99        540.54        57.19 o
 -22   0  12         91.51        134.09        33.12 o
 -20   0  12       1096.01       1107.21        78.31 o
 -18   0  12        318.44        290.76       104.63 o
 -16   0  12        179.95        177.35        33.12 o
 -14   0  12       1346.10       1341.18        95.64 o
 -12   0  12         16.08         30.81        22.23 o
 -10   0  12        348.92        314.09        42.55 o
  -8   0  12       2813.24       2794.70       209.26 o
  -6   0  12        174.22        190.81        36.28 o
  -4   0  12        426.66        370.18        60.34 o
  -2   0  12       3434.60       3153.99       312.60 o
   0   0  12        643.59        777.28        85.37 o
   2   0  12         31.94         64.64        46.22 o
   4   0  12         58.37        113.23        35.95 o
   6   0  12          5.87         17.97        39.80 o
 -29   1  12         77.09         72.34        24.46 o
 -27   1  12         82.32         86.72        21.68 o
 -25   1  12        148.03        134.19        23.85 o
 -23   1  12          0.21         13.99        16.21 o
 -21   1  12         22.23         21.14        16.77 o
 -19   1  12         57.03         90.68        24.04 o
 -17   1  12        152.26        149.33        22.77 o
 -15   1  12         85.89         81.12        18.72 o
 -13   1  12        255.48        316.11        29.49 o
 -11   1  12        165.63        160.23        23.26 o
  -9   1  12        264.47        227.71        26.11 o
  -7   1  12        799.32        831.84        66.89 o
  -5   1  12        265.30        324.87        30.77 o
  -3   1  12        173.73        191.05        47.81 o
  -1   1  12         14.35         35.15        17.23 o
   1   1  12        234.93        181.49        25.35 o
   3   1  12         59.00         28.33        33.61 o
   5   1  12          0.06        -14.54        17.56 o
   7   1  12         15.34         19.26        37.23 o
 -28   2  12         32.71         28.51        25.94 o
 -26   2  12          6.33         29.17        17.05 o
 -24   2  12        187.44        154.96        24.78 o
 -22   2  12         68.70         39.74        17.75 o
 -20   2  12         11.24          2.32        15.01 o
 -18   2  12        235.71        215.77        27.42 o
 -16   2  12        134.77        120.51        21.12 o
 -14   2  12        663.74        587.67        38.92 o
 -12   2  12        130.79        110.04        20.67 o
 -10   2  12        245.74        219.33        26.63 o
  -8   2  12         82.12         80.30        19.20 o
  -6   2  12         14.46         23.58        15.68 o
  -4   2  12        127.16        102.27        20.44 o
  -2   2  12        272.55        250.35        28.02 o
   0   2  12        383.06        343.49        32.67 o
   2   2  12        204.87        225.41        68.04 o
   4   2  12         13.92         38.73        26.14 o
   6   2  12        306.68        320.72        50.33 o
 -27   3  12         22.57         10.86        20.96 o
 -25   3  12         43.76         56.63        27.80 o
 -23   3  12         38.66         36.61        20.59 o
 -21   3  12          6.09         -0.44        15.59 o
 -19   3  12        376.07        332.65        35.58 o
 -17   3  12       1385.93       1284.42        88.57 o
 -15   3  12         75.05         85.63        19.47 o
 -13   3  12        262.64        278.00        31.13 o
 -11   3  12        166.13        192.84        23.20 o
  -9   3  12         10.43         45.34        16.00 o
  -7   3  12         32.62         50.44        19.83 o
  -5   3  12         30.16         37.81        26.16 o
  -3   3  12         46.82         37.89        20.65 o
  -1   3  12         15.37          7.88        17.66 o
   1   3  12        236.69        203.45        32.58 o
   3   3  12        161.31        205.35        40.37 o
   5   3  12         84.34         94.93        34.94 o
 -26   4  12         31.49         53.28        29.96 o
 -24   4  12          0.02        -16.66        21.90 o
 -22   4  12        328.07        390.90        56.44 o
 -20   4  12        292.85        328.77        37.44 o
 -18   4  12        310.54        383.63        57.54 o
 -16   4  12        125.46        155.50        27.67 o
 -14   4  12        123.91        104.04        25.69 o
 -12   4  12         24.07         42.34        20.21 o
 -10   4  12         31.98         22.87        32.09 o
  -8   4  12          8.59         17.11        25.52 o
  -6   4  12          0.52         -4.77        16.67 o
  -4   4  12         27.42         20.97        24.11 o
  -2   4  12         10.65         15.80        17.85 o
   0   4  12         59.31        105.50        27.09 o
   2   4  12        134.03        174.73        39.91 o
   4   4  12          0.89         20.75        44.29 o
 -23   5  12          4.11         11.62        35.30 o
 -21   5  12         74.67        125.91        34.46 o
 -19   5  12         54.50         75.19        28.58 o
 -17   5  12         21.31         41.04        24.98 o
 -15   5  12        302.56        288.95        43.79 o
 -13   5  12        113.44        100.03        31.42 o
 -11   5  12         48.74         47.12        20.99 o
  -9   5  12        332.57        338.86        39.93 o
  -7   5  12        189.91        182.57        30.10 o
  -5   5  12         89.65        104.15        25.99 o
  -3   5  12        110.21        116.23        52.21 o
  -1   5  12         28.47          1.93        22.48 o
   1   5  12         60.38         71.04        30.82 o
 -20   6  12         18.77          2.57        26.28 o
 -18   6  12        132.02        142.41        36.69 o
 -16   6  12         26.13          0.86        48.78 o
 -14   6  12         78.06        120.05        33.26 o
 -12   6  12         78.85         71.89        29.05 o
 -10   6  12         39.29         38.51        29.53 o
  -8   6  12        277.22        304.40        45.30 o
  -6   6  12        344.73        420.50        55.84 o
  -4   6  12         50.83         53.28        28.37 o
  -2   6  12         16.13        -11.17        25.86 o
 -13   7  12          3.63         12.21        24.46 o
 -11   7  12          2.22         -1.57        23.27 o
  -9   7  12        313.08        426.26        51.91 o
 -27   1  13          2.68         -2.94        17.68 o
 -25   1  13         10.26         -0.18        16.96 o
 -23   1  13        113.56        109.67        22.45 o
 -21   1  13        278.73        292.18        32.09 o
 -19   1  13        130.98        171.10        24.85 o
 -17   1  13         18.17          7.41        15.00 o
 -15   1  13         42.88         18.26        15.80 o
 -13   1  13        485.01        453.57        36.09 o
 -11   1  13        762.88        812.73        63.03 o
  -9   1  13        347.46        367.81        32.84 o
  -7   1  13          0.02         -9.59        14.68 o
  -5   1  13        499.83        450.62        37.44 o
  -3   1  13        197.63        156.16        25.56 o
  -1   1  13        227.37        290.27        31.69 o
   1   1  13         65.07         47.39        20.04 o
   3   1  13         48.72         41.34        20.05 o
 -26   2  13          6.76         20.84        19.21 o
 -24   2  13          1.05        -12.37        16.22 o
 -22   2  13        404.31        449.85        49.29 o
 -20   2  13        145.67        148.72        24.19 o
 -18   2  13          6.58         -3.49        16.14 o
 -16   2  13        140.41        104.93        21.90 o
 -14   2  13         34.72         79.21        19.65 o
 -12   2  13        726.60        798.73        47.48 o
 -10   2  13         11.43         -6.36        14.39 o
  -8   2  13         27.37         -2.11        16.49 o
  -6   2  13        380.23        422.04        47.62 o
  -4   2  13         76.64         67.35        27.07 o
  -2   2  13          5.02         26.70        20.44 o
   0   2  13        500.93        439.27        54.01 o
   2   2  13         77.81         67.86        24.28 o
 -25   3  13        154.01        186.60        48.82 o
 -23   3  13         41.36          8.04        21.05 o
 -21   3  13        163.82        161.74        29.57 o
 -19   3  13          6.97         41.31        20.94 o
 -17   3  13          3.59         -7.72        17.28 o
 -15   3  13          1.26         -8.38        17.09 o
 -13   3  13         55.44         70.46        22.14 o
 -11   3  13          3.51         21.42        19.01 o
  -9   3  13         67.71         73.49        23.42 o
  -7   3  13        188.46        200.03        31.72 o
  -5   3  13         78.85         96.14        25.24 o
  -3   3  13        237.95        299.87        37.79 o
  -1   3  13        276.57        329.88        87.13 o
   1   3  13         92.78         96.06        27.23 o
 -24   4  13          3.26         -5.14        25.76 o
 -22   4  13        101.68         58.25        24.76 o
 -20   4  13        178.29        178.44        30.67 o
 -18   4  13         75.69         83.53        25.18 o
 -16   4  13        109.50        102.57        25.40 o
 -14   4  13          4.63         -1.51        18.70 o
 -12   4  13          4.46         15.17        20.30 o
 -10   4  13         83.66         84.65        24.61 o
  -8   4  13         61.09         69.45        24.18 o
  -6   4  13          4.42         16.60        21.21 o
  -4   4  13         50.07        112.88        32.70 o
  -2   4  13         30.23         37.66        31.06 o
   0   4  13         94.21         92.81        27.73 o
 -21   5  13        116.89         87.04        32.96 o
 -19   5  13         71.35         55.90        51.99 o
 -17   5  13         96.12         88.30        32.08 o
 -15   5  13        166.79        165.51        37.47 o
 -13   5  13        250.13        293.32        46.59 o
 -11   5  13         58.52         60.10        29.59 o
  -9   5  13         53.71         49.42        39.16 o
  -7   5  13         86.10        137.68        64.19 o
  -5   5  13        104.44         46.77        29.49 o
  -3   5  13          7.81         30.47        27.68 o
 -16   6  13        272.56        287.31        47.20 o
 -14   6  13          3.16         33.03        51.35 o
 -12   6  13          6.62        -32.39        23.39 o
 -10   6  13         87.09         76.45        59.05 o
  -8   6  13        110.92        179.22        41.62 o
 -26   0  14         45.53         13.00        34.66 o
 -24   0  14         85.07         65.17        30.82 o
 -22   0  14         84.13         84.64        31.74 o
 -20   0  14        431.81        382.17        52.14 o
 -18   0  14         53.85         36.66        27.68 o
 -16   0  14         11.68        -30.96        20.64 o
 -14   0  14       1022.79       1024.43        79.87 o
 -12   0  14        231.08        201.14        39.91 o
 -10   0  14        533.35        583.19        61.27 o
  -8   0  14         71.55         50.34        30.32 o
  -6   0  14          8.23         -0.69        23.55 o
  -4   0  14          1.77        -17.97        23.39 o
  -2   0  14        198.60        257.41        75.74 o
   0   0  14         86.24        101.07        48.14 o
 -25   1  14        449.70        433.90        40.02 o
 -23   1  14        123.32        114.44        24.97 o
 -21   1  14          6.25         -0.49        17.05 o
 -19   1  14         18.00         -5.25        17.11 o
 -17   1  14        481.22        480.49        40.02 o
 -15   1  14         16.40         34.56        30.94 o
 -13   1  14          0.17         -0.29        15.97 o
 -11   1  14          1.61          8.55        15.91 o
  -9   1  14         84.53        121.68        24.49 o
  -7   1  14        275.14        247.68        30.72 o
  -5   1  14         50.93         34.07        19.83 o
  -3   1  14          0.51         19.98        18.20 o
  -1   1  14         81.58         92.22        23.82 o
 -24   2  14         11.04          7.58        18.08 o
 -22   2  14         39.29         59.91        21.50 o
 -20   2  14         80.31        125.25        23.82 o
 -18   2  14         47.33         41.53        19.98 o
 -16   2  14          7.43         34.28        18.45 o
 -14   2  14          1.84         -1.55        15.90 o
 -12   2  14          4.27        -13.40        16.28 o
 -10   2  14         90.65         73.90        21.92 o
  -8   2  14        129.77        134.18        29.51 o
  -6   2  14         22.46         17.09        21.06 o
  -4   2  14        113.23         59.47        25.10 o
  -2   2  14        282.14        281.33        39.16 o
 -23   3  14         39.51         39.87        25.40 o
 -21   3  14         29.69         -9.61        19.24 o
 -19   3  14         24.05         36.61        22.94 o
 -17   3  14         29.12         22.37        30.13 o
 -15   3  14         94.93        105.06        28.15 o
 -13   3  14          0.36          6.14        19.93 o
 -11   3  14          0.04         -2.41        20.22 o
  -9   3  14        196.03        178.13        31.72 o
  -7   3  14          9.88         51.85        24.07 o
  -5   3  14         62.71         30.77        22.57 o
  -3   3  14         62.74          2.87        21.68 o
 -20   4  14          0.32        -10.05        29.40 o
 -18   4  14         10.11          3.06        23.11 o
 -16   4  14         36.78         57.69        26.00 o
 -14   4  14         16.12         47.76        26.39 o
 -12   4  14         31.02         36.40        22.24 o
 -10   4  14         75.20        114.79        28.89 o
  -8   4  14        193.44        169.11        33.02 o
  -6   4  14         91.27         84.83        27.89 o
 -15   5  14          0.03         18.14        27.19 o
 -13   5  14          2.81          8.44        26.77 o
 -11   5  14          1.38         19.71        28.10 o
 -23   1  15        201.26        207.84        31.04 o
 -21   1  15          4.46        -11.13        21.49 o
 -19   1  15          8.66        -13.20        17.61 o
 -17   1  15          0.13         27.50        19.05 o
 -15   1  15         96.69        109.97        25.11 o
 -13   1  15        342.07        322.87        35.76 o
 -11   1  15         54.94         61.92        21.72 o
  -9   1  15         41.23         51.94        27.98 o
  -7   1  15         48.50         45.59        21.72 o
  -5   1  15         51.97         70.51        28.18 o
 -22   2  15         37.20         18.26        23.35 o
 -20   2  15         18.64         26.86        26.91 o
 -18   2  15         46.11         77.23        30.82 o
 -16   2  15         34.70         61.72        24.86 o
 -14   2  15          0.56         15.12        20.87 o
 -12   2  15         73.96         87.62        26.76 o
 -10   2  15        362.04        459.22        48.47 o
  -8   2  15        117.46        157.48        33.21 o
  -6   2  15         27.25         40.73        23.78 o
 -19   3  15         16.77         48.94        24.53 o
 -17   3  15          2.56         15.94        22.45 o
 -15   3  15         21.83         38.07        24.66 o
 -13   3  15        124.45        141.55        31.61 o
 -11   3  15          1.32        -11.24        20.87 o
  -9   3  15          0.56         -9.62        21.33 o
                                                
